# Supplementary material for: Four-fold increase in solar forcing on snow in western U.S. burned forests since 1999
Source: Nat Commun. 2019 May 2;10:2026. doi: 10.1038/s41467-019-09935-y (PMC6497640; doi:10.1038/s41467-019-09935-y)
Supplement: Supplementary file 2 — Source Data [file 41467_2019_9935_MOESM2_ESM.xlsx]

## Sheet: Legend
Figure Name
Variable name	Variable description
Figure 1a
Fire_name	Name of fire from MTBS database
Lat	Latitude
Lon	Longitude
Figure 1b
Year	Year
Annual_SSZ_forest_area_burned _(km2x103)	Annual forest area burned in seasonal snow zone in thousands of square kilometers (km2x103)
Annual_%_SSZ_forests_area_burned	Exponential fit of annual % of forested area burned in the seasonal snow zone
Figure 2
Year	Year burned
FireID	Fire identification number from MTBS database
Prefire_Average	Pre-fire average difference in snow dissappearance date between burned and unburned forest
dSDD_-10	Difference in snow dissappearance date 10 years pre-fire between burned and unburned forest
dSDD_-9	Difference in snow dissappearance date 9 years pre-fire between burned and unburned forest
dSDD_-8	Difference in snow dissappearance date 8 years pre-fire between burned and unburned forest
dSDD_-7	Difference in snow dissappearance date 7 years pre-fire between burned and unburned forest
dSDD_-6	Difference in snow dissappearance date 6 years pre-fire between burned and unburned forest
dSDD_-5	Difference in snow dissappearance date 5 years pre-fire between burned and unburned forest
dSDD_-4	Difference in snow dissappearance date 4 years pre-fire between burned and unburned forest
dSDD_-3	Difference in snow dissappearance date 3 years pre-fire between burned and unburned forest
dSDD_-2	Difference in snow dissappearance date 2 years pre-fire between burned and unburned forest
dSDD_-1	Difference in snow dissappearance date 1 years pre-fire between burned and unburned forest
dSDD_1	Difference in snow dissappearance date 1 years post-fire between burned and unburned forest
dSDD_2	Difference in snow dissappearance date 2 years post-fire between burned and unburned forest
dSDD_3	Difference in snow dissappearance date 3 years post-fire between burned and unburned forest
dSDD_4	Difference in snow dissappearance date 4 years post-fire between burned and unburned forest
dSDD_5	Difference in snow dissappearance date 5 years post-fire between burned and unburned forest
dSDD_6	Difference in snow dissappearance date 6 years post-fire between burned and unburned forest
dSDD_7	Difference in snow dissappearance date 7 years post-fire between burned and unburned forest
dSDD_8	Difference in snow dissappearance date 8 years post-fire between burned and unburned forest
dSDD_9	Difference in snow dissappearance date 9 years post-fire between burned and unburned forest
dSDD_10	Difference in snow dissappearance date 10 years post-fire between burned and unburned forest
dSDD_11	Difference in snow dissappearance date 11 years post-fire between burned and unburned forest
Figure 3
Id	Sample site identification number
Year_burned	Year burned
Year	Years since fire occurred
BC_Conc_ppb	Measured black carbon concentration (ppb)
Total_Dust_Conc_ppm	Measured dust concentration (ppm)
Modeled_albedo	Modeled albedo derived using BC and dust measurements and radiative transfer modeling
Modeled_PFRFS_W/m2	Modeled post-fire radiative forcing on snow calculated from modeled albedo value (W/m2)
Measured_albedo	Measured albedo using hyperspectral radiometer
Measured_PFRFS_W/m2	Measured post-fire radiative forcing on snow calculated from measured albedo value (W/m2)
Organic_debris_(g/Kg)	Measured organic debris concentration (g/Kg)
Inorganic_debris_(g/Kg)	Measured inorganic debris concentration (g/Kg)
Figure 4
Year	Year
Total %_SSZ_forest_area_impacted_by_PFRFS	Total percent of forests in the seasonal snow zone impacted by PFRFS
Total_daily_PFRFS_modeled	Total daily post-fire radiative forcing on snow across the western US calculated from modeled snow albedo (GW x 103)
Total_daily_PFRFS_measured	Total daily post-fire radiative forcing on snow across the western US calculated from measured snow albedo (GW x 103)

## Sheet: Figure 1a
Fire_name	Lat	Lon
Price Canyon	39.7773	-110.902
Mato Vega	37.6076	-105.254
Bull	43.3053	-110.521
Horsetheif Canyon	43.4214	-110.756
Church Creek	39.907	-110.699
West Fork	37.5721	-106.799
Cliff Creek	43.2404	-110.494

## Sheet: Figure 1b
Year	Annual_SSZ_forest_area_burned _(km2x103)	Annual_%_SSZ_forest_area_burned
1984	0.152176	0.424009
1985	0.477026	0.463013
1986	0.496281	0.505605
1987	3.18949	0.552114
1988	5.70257	0.602902
1989	0.667712	0.658362
1990	0.332303	0.718924
1991	0.258389	0.785056
1992	0.505598	0.857272
1993	0.266464	0.936131
1994	2.46526	1.02224
1995	0.414913	1.11628
1996	1.52425	1.21896
1997	0.221743	1.33109
1998	0.472678	1.45354
1999	1.32114	1.58725
2000	7.097	1.73325
2001	2.47581	1.89269
2002	7.7908	2.0668
2003	5.97152	2.25692
2004	1.07331	2.46453
2005	1.95531	2.69123
2006	6.29264	2.9388
2007	9.90015	3.20913
2008	4.14913	3.50433
2009	1.52052	3.82669
2010	1.02983	4.1787
2011	3.63049	4.56309
2012	9.6194	4.98284
2013	4.25597	5.4412
2014	3.99571	5.94173
2015	11.3902	6.4883
2016	4.28764	7.08514
2017	11.3176	7.73689

## Sheet: Figure 2
Year	FireID	Prefire_Average	dSDD_-10	dSDD_-9	dSDD_-8	dSDD_-7	dSDD_-6	dSDD_-5	dSDD_-4	dSDD_-3	dSDD_-2	dSDD_-1	dSDD_1	dSDD_2	dSDD_3	dSDD_4	dSDD_5	dSDD_6	dSDD_7	dSDD_8	dSDD_9	dSDD_10	dSDD_11
2004	AZ3323010937420040520	-1.55132						-7.36905	-4.86039	4.32648	1.69769	6.20527	55.1699	-5.91089	3.61688	3.17496	-6.25433	-1.87554	-56.0094	-0.2114	-10.0378	-7.53716	-7.53716
2004	AZ3323010937420040520	-0.551543						-4.15099	-0.546326	-2.72169	5.21283	2.20617	41.2117	0.171765	-1.96142	5.62238	5.55911	6.87432	10.3549	2.21172		8.26055	8.26055
2004	AZ3323010937420040520	1.36364						3.72727	-5.52727	-11.5455	18.8	-5.45455	34.4545	-5.14545	7.90909	0.509091	-14.9818	-2.09091	35.8	3.74545	-7.13873	1.69091	1.69091
2004	AZ3323010937420040520	-2.22292						-8.69167	1.89167	7.26667	-9.35833	8.89167	30.0167	-17.2333	15.4333	-9.35833	-9.23333	-31.1083	13.7667	-7.85833	-9.25489	-7.73333	-7.73333
2004	AZ3323010937420040520	-1.21103						-3.07641	-0.150769	-1.99179	0.374872	4.8441	27.7903	-4.71487	-18.9559	21.3159	-4.66359	-4.16103	27.4031	16.0287		-6.21744	-6.21744
2004	AZ3323010937420040520	1.9983						12.2816	-4.72572	13.6726	-13.2352	-7.99321	27.4981	27.2455	-5.24265	-30.3576	18.8778	22.3986	2.99194	20.9516	12.6546	0.381252	0.381252
2004	AZ3323010937420040520	-1.36337						2.73114	-8.54187	-5.49063	5.84788	5.45347	25.5164	5.81294	8.73763	3.77645	1.38515	6.96512	-0.418422	5.47521	-16.6355	9.8013	9.8013
2004	AZ3323010937420040520	-0.605093						3.3847	-34.9424	6.20413	22.9332	2.42037	23.5925	5.03114	-2.77115	3.23679	0.197073	12.1194	18.9914	1.69222	4.06581	1.55806	1.55806
2004	AZ3323010937420040520	2.83333							-35.1667	16.8333	26.8333	-8.5	20.8333	13.8333	31.5	55.1667	-63.1667	73.8333	3.16667	16.8333		43.8333	43.8333
2004	AZ3323010937420040520	-1.90245						10.4368	-17.8711	10.1121	-10.2876	7.6098	20.347	8.23653	8.80769	5.05893	3.03108	-3.56916	-16.7307	-6.46273	19.6431	-5.78637	-5.78637
2004	AZ3323010937420040520	-3.30008						-2.38949	-2.94184	-4.8291	-3.03988	13.2003	20.318	-7.93694	34.8082	11.3915	-3.38302	12.1317	-8.5791	-9.00557	-15.2415	-19.5252	-19.5252
2004	AZ3323010937420040520	-0.370303						4.48065	-4.54095	-1.12984	-0.291068	1.48121	20.2425	18.4181	33.5689	11.5862	18.383	20.8408	14.8461	10.6008	16.1241	9.06088	9.06088
2004	AZ3323010937420040520	3.84132						-4.9685	-1.05881	12.8413	8.55126	-15.3653	18.7113	17.5257	11.2613	19.9402	12.3347	-5.36179	2.92197	10.4482	29.1263	18.1994	18.1994
2004	AZ3323010937420040520	2.41536						-2.49726	6.689	4.45118	1.01853	-9.66145	17.5041	1.89106	20.5086	4.80658	0.997222	11.3317	14.6936	0.955365	8.58263	5.56838	5.56838
2004	AZ3323010937420040520	-1.91209						-0.901099	-6.50549	0.917582	-1.15934	7.64835	17.1648	-1.05495	6.4011	-1.15934	-0.785714	1.48901	-2	2.2967	-0.627289	-1.22527	-1.22527
2004	AZ3323010937420040520	0.399853						28.1771	-2.12882	3.51824	-27.9671	-1.59941	15.7241	15.1359	1.01824	3.26824	4.54765	-20.57	3.93	-1.12882	-1.73176	1.85647	1.85647
2004	AZ3323010937420040520	-0.0839768						13.9991	9.17135	-7.30966	-16.1967	0.335907	15.373	-50.8413	-6.53902	5.28078	10.9346	8.19184	19.9809	6.59389		20.3636	20.3636
2004	AZ3323010937420040520	-0.15594						-2.04233	2.90255	-0.667622	-0.816363	0.623759	14.5429	-1.6886	1.82666	-0.959002	1.45404	3.42239	1.39721	1.24085	-4.38384	1.0368	1.0368
2004	AZ3323010937420040520	-0.203871						-1.33478	-5.80414	6.24532	0.0781183	0.815484	14.4803	0.268978	10.1273	10.8136	14.4322	7.26091	20.7854	6.98591		7.28081	7.28081
2004	AZ3323010937420040520	-0.538889						-2.01111	10.4611	-2.73333	-7.87222	2.15556	14.3222	-0.983333	-10.5944	-0.9	-8.56667	-14.2056	-24.4833	-5.28889		1.29444	1.29444
2004	AZ3323010937420040520	2.57336						-0.656062	2.27942	3.41624	5.25384	-10.2934	14.3206	10.3551	6.62981	1.91123	9.02914	-0.195551	5.54082	10.8145	5.87	3.62536	3.62536
2004	AZ3323010937420040520	-2.31343						-10.7428	-0.316359	-0.70669	2.51216	9.2537	14.0402	6.27652	7.1149	4.21547	6.0371	6.63343	4.411	5.3576		-2.71258	-2.71258
2004	AZ3323010937420040520	-3.15351						-7.00935	-2.00774	1.58687	-5.18385	12.6141	11.4066	2.6623	13.9568	-1.15868	5.21577	2.22589	7.70434	6.15528	-2.89021	4.21145	4.21145
2004	AZ3323010937420040520	-1.29393						-22.9949	31.3249	3.98048	-17.4862	5.17571	10.6392	7.08841	-1.72905	0.31381	9.90587	22.017	-4.17032	-1.72905	11.1912	-8.27825	-8.27825
2004	AZ3323010937420040520	0.983838						-4.15758	-2.68283	-2.73333	13.5091	-3.93535	10.0545	-0.238384	14.7818	11.2263	2.30707	7.39798	-3.4303	6.70101	-6.25216	14.6889	14.6889
2004	AZ3323010937420040520	-0.614089						-2.07291	-7.98518	5.12307	2.47867	2.45636	9.43652	2.43804	5.88743	9.12183	3.3448	4.56777	7.37868	-0.105412	-33.5076	0.85823	0.85823
2004	AZ3323010937420040520	-0.648322						0.0273074	-1.15423	-0.734706	-0.731655	2.59329	6.94493	5.58871	5.26472	17.4949	-0.15042	1.69245	-6.90786	-1.87353		-7.82777	-7.82777
2004	AZ3323010937420040520	-0.959615						1.37922	-2.80267	13.5127	-15.9277	3.83846	6.82072	9.53833	-2.10831	3.40056	4.30943	4.67072	3.96024	-3.07525	31.8383	4.12314	4.12314
2004	AZ3323010937420040520	-0.0883383						-4.45646	1.94494	0.301301	1.85686	0.353353	6.55656	0.937938	4.57658	3.66767	-0.116116	10.2563	6.25726	1.26927	4.46494	0.284284	0.284284
2004	AZ3323010937420040520	-2.24347						-3.7	2.52023	-14.2603	6.46624	8.97386	6.44163	1.17028	5.70203	5.49736	5.34351	0.438615	2.97879	1.72077	-7.32848	10.9759	10.9759
2004	AZ3323010937420040520	-2.39776						5.26731	-9.79679	1.35385	-6.41538	9.59103	5.67115	-2.68782	1.35705	22.5397	2.34744	-3.31848	9.54295	2.68964	-12.4415	6.8859	6.8859
2004	AZ3323010937420040520	-1.18372						2.53035	-2.53095	-0.346312	-4.38795	4.73486	5.58987	0.640085	2.68043	9.984	5.49583	-4.39022	13.5436	-5.43885	5.10407	2.37234	2.37234
2004	AZ3323010937420040520	2.16214						-3.93829	18.5771	-1.00068	-4.98957	-8.64855	5.40359	-6.68444	-6.26137	-3.49897	5.11043	-6.24513	-7.05368	-18.2579	-6.45254	0.322393	0.322393
2004	AZ3323010937420040520	-1.02538						2.78144	1.33571	-4.50529	-3.71339	4.10153	4.98586	7.13849	-1.41781	25.0182	9.12364	-2.44765	6.99936	-0.373058	14.0293	11.325	11.325
2004	AZ3323010937420040520	5.39636						5.53359	5.26471	4.50981	6.27732	-21.5854	3.91079	5.37956	-8.50411	8.87956	10.8992	8.65407	7.58404	13.2815	18.1792	7.52522	7.52522
2004	AZ3323010937420040520	0.933917						-5.69943	3.30502	5.35158	0.778502	-3.73567	3.76838	5.66737	3.33862	8.89348	5.32	-2.11623	5.48923	2.99065		-1.05935	-1.05935
2004	AZ3323010937420040520	0.582653						-0.0913832	3.16372	-1.69683	0.955102	-2.33061	3.65125	2.25556	14.2986	8.30658	-0.516553	-1.98821	9.50385	0.16712	-2.10819	2.08095	2.08095
2004	AZ3323010937420040520	5.34055							8.54113	-3.10823	10.5887	-16.0216	3.49784	-11.1948	18.3074	-4.38528	-3.99567	-10.7316	-2.25974	8.34632	5.60839	10	10
2004	AZ3323010937420040520	2.0093						-0.790215	-0.575929	6.95861	2.44474	-8.03721	2.66766	3.77415	9.57504	8.59859	7.92276	6.98346	10.766	6.50858	11.8474	8.81549	8.81549
2004	AZ3323010937420040520	-0.227976						3.48929	2.29286	-6.64762	-0.0464286	0.911905	2.60238	6.20357	8.55608	4.4	6.15595	2.94762	1.7869	-2.09405		-0.427381	-0.427381
2004	AZ3323010937420040520	-0.0143765						2.52764	-1.5795	0.019774	-1.02542	0.0575061	2.15335	1.66425	1.96872	-0.797215	-0.366626	4.16606	2.01897	3.9996		-6.72115	-6.72115
2004	AZ3323010937420040520	0.671622						-2.78179	9.75946	-3.98947	-0.301707	-2.68649	2.08165	-20.8529	-1.23912	5.01835	1.20043	2.63357	4.51764	-6.78393	1.92298	1.19118	1.19118
2004	AZ3323010937420040520	-1.4231						10.3575	-3.98143	4.25349	-16.3219	5.69238	1.73603	7.90111	-0.817143	-11.556	-1.32667	-7.86635	3.13127	2.64794		3.62651	3.62651
2004	AZ3323010937420040520	-1.83965						-16.7865	-3.04924	4.41516	8.06202	7.35858	1.66551	8.73246	-10.2944	20.4265	-0.0973353	25.4915	4.17518	17.8348	-16.5997	4.63817	4.63817
2004	AZ3323010937420040520	0.590796						-29.1078	28.7082	27.372	-24.6093	-2.36318	1.421	-2.23484	4.5489	38.6274	16.2429	33.5319	46.7822	18.2925	2.43643	35.3604	35.3604
2004	AZ3323010937420040520	0.570833						6.50833	-0.908333	0.279167	-3.59583	-2.28333	0.841667	0.154167	9.65417	9.40417	0.966667	2.46667	3.52917	-1.28333		8.09167	8.09167
2004	AZ3323010937420040520	-1.20731						-0.81094	-5.10239	3.00444	-1.92034	4.82923	0.436923	0.418974	-0.681026	0.00871795	1.60615	0.224957	-1.13829	0.706154	3.40703	-1.01949	-1.01949
2004	AZ3323010937420040520	-0.261494						-5.05747	0.632184	-11.4713	14.8506	1.04598	-0.275862	-2.25287	0.83908	-25.092	-1.12644	12.6092	13.1494	0.310345		-6.25287	-6.25287
2004	AZ3323010937420040520	-0.45						-0.45	-0.45	-0.45	-0.45	1.8	-0.45	-0.45	-0.45	-0.7	1.05	-2.45	-0.45	5.05	15.4036	0.05	0.05
2004	AZ3323010937420040520	0.573333						-2.06833	11.7817	2.24	-9.66	-2.29333	-0.5225	-0.743333	5.4775	-1.41833	0.869167	-11.5642	1.115	4.065		5.51917	5.51917
2004	AZ3323010937420040520	0.635038						-1.635	9.02611	-9.38659	4.53563	-2.54015	-0.63897	-10.0548	3.63643	3.57849	11.9372	2.26024	15.5555	0.00468069		-4.00246	-4.00246
2004	AZ3323010937420040520	1.63014						-2.63707	-9.49801	-5.13943	23.7951	-6.52057	-0.941279	-8.10357	11.2591	1.29357	-6.39936	-4.55037	-11.6184	-6.49936	3.86905	-10.5443	-10.5443
2004	AZ3323010937420040520	0.225556						-11.2133	1.65333	-1.00222	11.4644	-0.902222	-1.00222	4.86444	-1.66889	-1.29111	-2.06889	-0.902222	-3.70222	-6.10222	2.02342	-0.113333	-0.113333
2004	AZ3323010937420040520	0.105871						-1.73708	-0.150331	-0.454908	2.7658	-0.423485	-1.08343	5.74724	8.9608	9.90083	2.72307	-0.250363	2.12608	2.70194	2.27917	-0.00276355	-0.00276355
2004	AZ3323010937420040520	-0.611364						3.10455	2.62727	-1.69091	-6.48636	2.44545	-1.30455	2.78636	-26.5091	3.83182	9.65	8.71818	-4.89545	1.53636	0.0368093	-0.713636	-0.713636
2004	AZ3323010937420040520	3.81598						0.896759	2.65695	7.1187	4.59151	-15.2639	-2.78339	13.2002	8.85882	19.4989	29.0319	25.9838	20.8649	17.8944	5.0742	8.94026	8.94026
2004	AZ3323010937420040520	1.89439						0.141772	4.83522	-0.511502	3.11205	-7.57755	-2.90171	-0.651844	2.27166	-4.69257	3.03115	0.980517	-7.5825	-2.35685	-3.23935	1.50061	1.50061
2004	AZ3323010937420040520	-0.801667						3.20667	4.13167	2.52333	-13.0683	3.20667	-3.36	3.14833	-17.0767	2.79833	35.1733	-14.3517	-20.885	-10.1767	24.0587	4.04	4.04
2004	AZ3323010937420040520	1.63182						-1.45734	2.33811	-2.86818	8.51469	-6.52727	-3.92762	14.4308	12.0252	14.8259	-0.0762238	11.2927	-0.674126	10.4535	11.5284	0.418531	0.418531
2004	AZ3323010937420040520	1.1625						-4.275	19.225	-1.525	-8.775	-4.65	-4.275	-4.275	-4.275	-4.275	-3.9	-3.65	-4.275	-4.275	-6.20374	-1.025	-1.025
2004	AZ3323010937420040520	1.4134						2.90268	1.69851	-0.602237	1.65465	-5.65362	-4.97066	-0.448102	23.4479	13.6396	-2.606	8.90528	25.9291	4.34388	-0.875982	4.61706	4.61706
2004	AZ3323010937420040520	1.26975						0.714263	1.10668	6.90739	-3.64932	-5.07901	-6.40996	5.51168	27.7521	8.77072	5.63548	34.5271	-15.4701	13.4752	5.96838	0.574297	0.574297
2004	AZ3323010937420040520	-0.171491						3.35893	0.117272	2.79647	-6.95864	0.685963	-7.52509	-0.960378	3.22902	-2.84365	1.19866	-5.4106	11.1725	-0.529318	6.33873	-5.94594	-5.94594
2004	AZ3323010937420040520	-0.36996						1.16667	-0.538978	-0.946237	-1.16129	1.47984	-7.96909	-1.25538	-0.928763	0.125	-2.84005	-1.18817	-0.966398	-1.35887	5.71221	-0.748656	-0.748656
2004	AZ3323010937420040520	-2.07384						-11.4547	0.414907	2.72236	0.0220497	8.29534	-8.90963	-4.0882	-7.16429	-4.83354	-4.04627	-3.6177	2.14472	3.38075	13.2953	-7.33043	-7.33043
2004	AZ3323010937420040520	-0.693434						17.9253	-4.49899	-19.5192	3.31919	2.77374	-10.2566	-5.68081	-25.1253	-13.1354	1.15758	7.12727	1.04646	3.20808		-35.8626	-35.8626
2004	AZ3323010937420040520	4.22222							18.7222	-10.2778		-8.44444	-10.6111	25.8889	-40.2778	40.5556	3.05556	-14.6111	17.7222	-8.11111		10.5556	10.5556
2004	AZ3323010937420040520	1.75104						-5.37222	6.27361	15.2736	-9.17083	-7.00417	-12.6153	19.8847	14.4958	-1.17083	-6.00417	-12.5597	4.49583	-6.00417	-0.717407	7.10694	7.10694
2004	AZ3323010937420040520	1.14783						-2.54588	-19.7959	5.18351	21.7496	-4.59133	-21.206	2.2723	-11.1141	8.6814	-8.9037	-32.1368	-10.9214	-9.95497	-11.1203	19.438	19.438
2004	AZ3323010937420040520	-6.07						4.69667	-16.97	-9.30333	-2.70333	24.28	-22.47	32.6133	36.8633	-8.80333	-7.88667	6.19667	24.03	-31.3033	8.0661	-10.3033	-10.3033
2004	AZ3323010937420040520	-1.00765						5.27524	-7.99324	-0.298766	-1.01383	4.0306	-22.5057	-0.465613	-12.4082	0.682816	7.10318	-1.43419	-6.84373	-0.165505	17.3364	-5.0615	-5.0615
2004	AZ3323010937420040520	0.738889							2.08333	1.25	-1.11667	-2.21667	-22.75	1.25	1.65	-7.41667	1.31667	0.516667	-1.58333	-5.41667		1.61667	1.61667
2004	AZ3323010937420040520	3.74167						-4.13333	-2.13333	1.36667	19.8667	-14.9667	-33.4667	2.86667	-1.63333	3.2	2.86667	-11.4667	22.3667	5.03333	5.62633	2.86667	2.86667
2005	AZ3244611028720050516	-2.86676					-1.08676	-5.28382	-6.36324	-7.43676	5.83676	14.3338	42.525	19.1691	2.45147	-1.61618	2.06029	19.2897	0.716176		-10.4897	-10.4897
2005	AZ3244611028720050516	0.0297261					-1.41378	-3.51828	-6.0198	1.36977	9.73073	-0.148631	22.8925	6.20381	10.9994	3.82314	17.3522	-2.04401	4.33069		15.0056	15.0056
2005	AZ3244611028720050516	-3.00308					-33.7055	-22.1918	8.47967	14.694	17.7082	15.0154	21.494	37.1511	30.2082	22.0511	3.26539	22.944	50.1154		14.4511	14.4511
2005	AZ3244611028720050516	0.54901					11.1197	2.68772	-2.24131	-10.0476	1.22647	-2.74505	20.5531	-2.80667	3.92022	38.7157	-0.0541051	15.3413	8.04767	-9.64934	-6.24832	-6.24832
2005	AZ3244611028720050516	0.338889					4.51843	-6.65346	2.32927	-3.15624	4.65645	-1.69444	19.148	24.0874	14.445	32.4217	21.3453	19.3713	14.5059		26.8862	26.8862
2005	AZ3244611028720050516	1.29948					-2.84163	9.53889	-16.7615	9.49252	7.06913	-6.4974	18.5933	16.5691	10.5288	15.1578	-7.43065	2.66187	11.5026		4.41994	4.41994
2005	AZ3244611028720050516	0.442745					-3.80761	0.674627	2.52675	3.32063	-0.500667	-2.21373	15.8624	20.876	13.7825	17.6179	6.8798	12.903	17.6622		5.66427	5.66427
2005	AZ3244611028720050516	-0.735287					0.989289	1.11076	-4.07215	0.653131	-2.35746	3.67644	13.5818	4.27177	5.65666	4.85864	1.43632	6.67361	8.04367		8.62206	8.62206
2005	AZ3244611028720050516	7.20667					12.3667	7.56667	-9.63333	12.1667	13.5667	-36.0333	12.7667	49.1667	16.3667	23.1667	34.7667	20.1667	-9.43333		6.76667	6.76667
2005	AZ3244611028720050516	0.00318969					5.38339	-24.4476	4.26538	13.1323	1.68239	-0.0159484	12.4928	18.9509	11.4512	11.0309	7.87908	4.42471	4.14383		7.76969	7.76969
2005	AZ3244611028720050516	-3.66263					-28.1489	12.4816	-4.16968	-5.32358	6.84737	18.3132	12.218	15.236	12.2554	-16.171	14.4511	-14.238	17.286		4.00092	4.00092
2005	AZ3244611028720050516	-0.187121					-8.58712	1.57197	-3.85985	9.93561	0.00378788	0.935606	11.822	0.753788	0.208333	3.20833	21.822	24.4129	8.50379		0.912879	0.912879
2005	AZ3244611028720050516	-2.25516					-4.95301	5.93674	2.20395	-21.1574	6.69392	11.2758	11.7701	28.4449	8.72644	2.80765	4.55672	11.6741	2.84846	2.95794	7.37113	7.37113
2005	AZ3244611028720050516	-6.02496						-29.3878	10.6453	-0.454937	-4.90246	24.0999	11.2734	-12.9249	-7.95525	6.71142	21.8684	19.8684	14.2734		1.2431	1.2431
2005	AZ3244611028720050516	0.318424					1.57515	-2.76848	-1.07212	1.82788	2.0297	-1.59212	11.2206	15.9479	14.9297	6.36788	-1.55212	-3.41394	-3.84121		-0.795758	-0.795758
2005	AZ3244611028720050516	-0.0313333					-0.943333	-18.0633	-12.9433	35.5967	-3.80333	0.156667	11.0167	-11.2033	-24.2833	-7.08333	16.3967	-15.1233	-17.9833		4.63667	4.63667
2005	AZ3244611028720050516	1.3275					7.42734	-12.6751	-2.60193	10.6338	3.85336	-6.63752	10.8615	3.9184	-9.47998	11.3656	-40.0979	-14.0166	9.36901		-38.6751	-38.6751
2005	AZ3244611028720050516	3.958						-12.1359	-2.13592	-18.4955	48.5994	-15.832	10.6386	4.1582	0.452314	24.2072	26.5994	-4.75357	12.7366		-11.5869	-11.5869
2005	AZ3244611028720050516	0.188991					-2.14302	1.63761	5.48555	1.64536	-5.68055	-0.944956	10.4323	1.44778	1.10541	7.2502	1.08894	-0.388055	6.42163		-4.34253	-4.34253
2005	AZ3244611028720050516	0.788662					1.27574	2.23628	6.09751	-6.52018	0.853968	-3.94331	10.3451	14.8009	10.0132	18.2676	9.09751	-7.82494	7.00363	11.8157	12.7438	12.7438
2005	AZ3244611028720050516	-0.269738					-3.25005	3.28267	3.0413	-0.837548	-3.58506	1.34869	9.5387	11.054	8.84098	14.694	8.8148	13.2915	11.1451		6.81138	6.81138
2005	AZ3244611028720050516	1.02741					-9.26641	7.67346	5.23837	2.64802	-1.15637	-5.13707	9.42083	-3.03707	2.44451	9.26118	-0.814262	-2.69321	1.06381	-5.10417	-2.5511	-2.5511
2005	AZ3244611028720050516	0.0942016					1.41017	-5.78618	3.98144	-1.08577	1.95135	-0.471008	9.25467	12.6502	1.38974	1.52394	5.24852	1.13321	19.9268		1.75016	1.75016
2005	AZ3244611028720050516	-0.221517					4.31281	-3.91832	-0.718362	-7.44664	6.66293	1.10759	9.16012	-5.03007	11.815	-7.79	1.13709	-0.201299	-3.11292		4.39665	4.39665
2005	AZ3244611028720050516	-0.788889					9.27778	-12.5556	2.94444	7.94444	-11.5556	3.94444	9.06349	9.27778	15.0397	-0.865079	6.99206	-14.2222	23.1825		22.7778	22.7778
2005	AZ3244611028720050516	-0.314069					-5.31277	4.23918	0.985931	-3.73485	2.25216	1.57035	9.0119	1.93398	0.0248918	2.16126	0.518398	9.06385	2.30411		4.38853	4.38853
2005	AZ3244611028720050516	7.62667					10.1238	-0.719048	-4.98476	27.7952	5.9181	-38.1333	8.92952	14.7038	15.3838	-60.3876	-2.25619	4.36667	4.68952		-0.113333	-0.113333
2005	AZ3244611028720050516	-0.0762617					-0.167366	1.66094	-0.211284	2.73065	-4.39425	0.381308	8.6075	9.96974	6.88997	8.81657	4.83411	3.48889	7.62774		6.19654	6.19654
2005	AZ3244611028720050516	-1.45105					-1.7545	4.16206	-4.90859	-2.17543	-2.57881	7.25527	8.14879	15.3446	14.3002	10.0213	14.0574	8.53455	15.1555		9.88743	9.88743
2005	AZ3244611028720050516	-0.0123474					1.74554	-1.5615	2.03075	0.852582	-3.12911	0.0617371	7.723	1.9385	6.20047	10.2646	10.3385	6.7385	-1.65235		4.13991	4.13991
2005	AZ3244611028720050516	-0.00231669					-7.02066	1.26558	3.03318	-0.249888	2.96021	0.0115834	7.68264	19.162	12.8566	7.47283	18.6714	4.63507	8.96715		6.98989	6.98989
2005	AZ3244611028720050516	-0.47171					-9.02993	6.77885	-2.18604	0.832457	1.24612	2.35855	7.65678	14.536	7.22604	4.37784	15.0445	-0.206126	9.71592		-1.21071	-1.21071
2005	AZ3244611028720050516	-2.79912					-36.2483	-1.63774	20.6252	-0.967367	4.23263	13.9956	7.65115	-3.97107	2.26967	2.01411	6.34745	2.02523	-4.35626		8.2956	8.2956
2005	AZ3244611028720050516	-0.66414					-15.8787	-4.09338	5.56444	6.67128	4.4157	3.3207	7.55427	5.22215	4.08774	8.60508	8.48361	28.809	1.48348	1.85907	13.624	13.624
2005	AZ3244611028720050516	-1.24501					-7.18929	-13.4213	-0.298112	15.8353	-1.15162	6.22503	7.01687	13.4765	9.175	3.85643	-0.180516	12.1609	1.26773		1.78441	1.78441
2005	AZ3244611028720050516	4.62156					3.54207	13.2258	-3.82625	-4.4915	14.6576	-23.1078	6.5545	5.46461	-6.65121	-10.0703	17.3377	19.4178	-11.0237		3.65604	3.65604
2005	AZ3244611028720050516	0.003562					3.32761	-3.61835	-7.36441	2.74438	4.92857	-0.01781	6.25057	11.2833	9.52915	14.4347	14.1528	14.7367	19.81		10.976	10.976
2005	AZ3244611028720050516	-0.784003					-1.8922	-2.52538	2.71143	0.645079	-2.85894	3.92001	6.02904	11.4887	7.90251	9.45304	14.3531	13.9235	17.6988		5.8379	5.8379
2005	AZ3244611028720050516	-0.58271					3.53402	3.24391	-4.23023	-5.4727	0.0114455	2.91355	5.85379	4.97156	5.92933	9.11343	5.36424	2.39397	4.26831		2.53146	2.53146
2005	AZ3244611028720050516	-2.0038					1.6774	-4.91736	-14.7843	6.28726	1.71798	10.019	5.59473	4.57298	-2.22026	-0.910107	6.22469	9.80606	-8.14802	3.94778	7.47367	7.47367
2005	AZ3244611028720050516	-0.117436					-1.10852	6.46095	-1.50863	-10.7183	6.28727	0.587182	5.56056	5.00938	6.73915	6.67613	15.3593	9.70992	8.626		4.65155	4.65155
2005	AZ3244611028720050516	0.652887					-2.2815	-8.6406	6.83615	0.395448	6.95494	-3.26444	5.4939	6.48266	6.44758	3.14273	5.49661	5.25649	8.01037		-43.5018	-43.5018
2005	AZ3244611028720050516	-0.144797					3.77285	-4.95513	2.81	-2.07448	-0.277216	0.723983	5.36025	11.4713	9.02385	16.5108	4.13695	7.82872	5.25059		5.70323	5.70323
2005	AZ3244611028720050516	1.25733					15.0333	7.06333	-7.66667	-23.1167	14.9733	-6.28667	5.30333	0.693333	10.7533	-1.53667	15.4933	11.8333	8.88333		6.46333	6.46333
2005	AZ3244611028720050516	-0.0258598					0.415013	-2.62517	4.2166	-1.23826	-0.897487	0.129299	5.15212	2.31581	11.3738	10.4721	9.3788	9.67741	13.0028		7.22305	7.22305
2005	AZ3244611028720050516	-0.4749					9.84184	-4.2632	-3.56935	-9.76676	5.38297	2.3745	4.71051	20.3157	18.1303	14.6793	3.9917	9.68288	14.0724		-2.57648	-2.57648
2005	AZ3244611028720050516	2.24114					-0.480116	0.474321	1.46161	9.52919	0.220698	-11.2057	4.45051	-6.61548	8.39461	7.81076	4.75797	0.769352	7.09854	-1.96619	-2.29686	-2.29686
2005	AZ3244611028720050516	-0.531085					1.20338	6.78311	2.08086	-3.45081	-9.27196	2.65543	4.13886	4.76069	13.9191	11.7144	7.66858	33.8776	11.0565		16.1593	16.1593
2005	AZ3244611028720050516	1.12257					1.35136	0.435046	-5.15671	4.01084	4.97228	-5.61283	3.81337	5.49356	0.876536	0.69502	11.311	18.3167	3.59063		-9.31628	-9.31628
2005	AZ3244611028720050516	0.356906					-10.4362	-0.650558	-6.71276	5.13892	14.4451	-1.78453	3.76093	8.75614	2.12935	39.0624	6.4882	0.91882	4.06236		2.83748	2.83748
2005	AZ3244611028720050516	0.415479					1.57644	-7.07168	0.689975	-4.16206	11.0447	-2.07739	3.66231	-1.60657	15.262	17.1459	11.834	11.2477	-10.3375		1.35163	1.35163
2005	AZ3244611028720050516	0.479528					-0.284534	1.51997	-1.29001	2.793	-0.340782	-2.39764	3.28312	0.889683	1.40625	-0.0677511	-3.31311	-5.41831	-4.30095	-5.20237	16.0362	16.0362
2005	AZ3244611028720050516	-1.07089					-1.04698	-2.19238	-3.94247	-0.266581	2.09395	5.35445	2.80653	8.41825	1.43751	1.09651	0.0830899	0.46635	0.610837		-1.00024	-1.00024
2005	AZ3244611028720050516	-1.69889					3.35	0.261111	-8.86111	-6.93889	3.69444	8.49444	2.71667	-6.70556	4.01667	3.19444	2.33889	-4.97222	-16.7722		-5.95	-5.95
2005	AZ3244611028720050516	-0.328862					1.42386	-0.108974	0.0852095	-1.4298	-1.6146	1.64431	2.66682	12.3432	12.1415	9.03831	12.7419	14.164	13.5252		0.820669	0.820669
2005	AZ3244611028720050516	1.76885					2.12045	2.58727	2.87105	1.08835	0.17712	-8.84423	2.56122	3.10634	2.26818	6.05155	1.58029	2.2487	2.11736		0.463851	0.463851
2005	AZ3244611028720050516	1.50554					-2.66609	-2.45562	20.7444	-4.53236	-3.5626	-7.52771	2.53275	-5.15911	-3.58004	0.964147	9.42578	-14.4196	-3.32074		-3.32771	-3.32771
2005	AZ3244611028720050516	-2.72617					-5.3152	2.3595	-2.09467	0.621156	-9.20164	13.6308	2.50058	1.64577	-0.102659	-1.78851	-7.79905	-5.7417	0.291555		-4.21728	-4.21728
2005	AZ3244611028720050516	0.309376					-2.76334	11.4762	-1.1095	-2.63457	-3.42194	-1.54688	2.43642	8.14852	-1.67582	11.7462	-0.106233	-5.19202	-1.98068		-1.34088	-1.34088
2005	AZ3244611028720050516	-1.12204					8.67685	0.910185	-1.6287	-14.1454	0.576852	5.61019	2.34907	10.0046	24.9935	-1.98426	1.85463	4.92685	-1.89537	-1.47315	6.23796	6.23796
2005	AZ3244611028720050516	-0.628801					-1.12917	-5.02423	3.37144	0.137471	-0.499524	3.144	2.32489	0.408602	9.06071	7.93208	3.3008	4.11828	6.82551		11.2236	11.2236
2005	AZ3244611028720050516	-0.567267					-1.75653	4.70578	-3.59818	-2.32454	0.137129	2.83633	2.26833	2.41077	0.68408	0.779729	5.43378	-0.795797	2.77787		-9.17316	-9.17316
2005	AZ3244611028720050516	-1.00844					1.72878	-6.04108	-0.89472	-1.59549	1.76031	5.04221	2.21253	7.09156	8.25393	10.5916	7.63369	8.15668	9.7313		-5.35801	-5.35801
2005	AZ3244611028720050516	-0.645466					-10.3572	-2.644	3.90748	0.39277	5.47365	3.22733	1.981	4.4663	14.5251	7.78248	11.3744	1.07659	14.3082		3.44424	3.44424
2005	AZ3244611028720050516	1.80812					3.17234	-6.99014	3.88133	0.382228	8.59484	-9.0406	1.71977	7.20986	10.1005	6.51856	5.43868	8.36721	5.94619		3.72757	3.72757
2005	AZ3244611028720050516	-0.223188					8.53623	-2.49275	-5.31884	-3.31401	1.47343	1.11594	1.41546	-1.51208	1.5942	-3.75362	3.42512	12.5507	-2.75362		-4.66184	-4.66184
2005	AZ3244611028720050516	-0.1875					1.4375	-3.1875	1.3125	0.1875	-0.6875	0.9375	0.9375	0.9375	3.1875	0.9375	7.6875	0.9375	0.9375		1.8125	1.8125
2005	AZ3244611028720050516	4.28224					3.29067	9.99897	0.496069	1.86708	5.75839	-21.4112	0.849693	19.7975	13.1135	3.81056	15.7352	18.2236	8.27868		20.828	20.828
2005	AZ3244611028720050516	-0.0858238					5.52107	1.94764	-1.34866	-2.34866	-4.20051	0.429119	0.688378	-6.64496	-3.05236	12.4291	-1.60792	3.94764	-1.12644		-3.53384	-3.53384
2005	AZ3244611028720050516	-0.775584					-2.31329	4.65343	-14.0138	1.84908	5.94669	3.87792	0.687149	11.1903	2.30472	4.82557	-1.68109	4.42539	14.3832		10.7386	10.7386
2005	AZ3244611028720050516	-0.0752137					0.452991	3.11966	-0.777778	3.78632	-6.95726	0.376068	0.683761	14.2735	-0.931624	2.45299	-2.89744	7.83761	-1.57265		-0.769231	-0.769231
2005	AZ3244611028720050516	-1.63063					10.1802	11.3964	-46.036	9.04505	7.26126	8.15315	0.342342	10.8018	-25.1712	2.34234	9.53153	10.1802	26.1261		10.1802	10.1802
2005	AZ3244611028720050516	-0.694306					-2.07867	-7.22252	1.78118	1.39414	2.65434	3.47153	0.183247	6.85053	3.60272	5.49526	3.15213	-0.228778	4.58828		0.0654405	0.0654405
2005	AZ3244611028720050516	1.62867					-0.148497	-3.44312	-4.12624	6.34628	9.51492	-8.14335	0.16989	3.88668	-2.21094	-0.564071	0.990325	0.680419	7.10405		0.870763	0.870763
2005	AZ3244611028720050516	-1.01894					-4.54849	-3.5355	2.14117	-1.56802	2.41613	5.09471	0.121577	16.2214	8.83121	-6.49175	-2.02104	-1.98918	-13.4067		-4.81104	-4.81104
2005	AZ3244611028720050516	0.591699					-12.3777	5.12197	-1.6719	4.68442	7.20166	-2.95849	0.0752235	-7.85811	-1.97957	0.617752	-2.66501	10.7917	4.65645		3.82542	3.82542
2005	AZ3244611028720050516	-1.02007					-0.150654	2.51993	0.725817	-9.98203	1.7866	5.10033	-0.0643791	-3.2134	-32.0232	2.86895	15.5709	6.30621	0.912092		-0.315359	-0.315359
2005	AZ3244611028720050516	1.54583					-1.54522	7.37583	2.33832	5.03675	-5.47656	-7.72913	-0.125983	9.5552	5.31745	7.56276	3.58666	5.10209	4.22399		9.19767	9.19767
2005	AZ3244611028720050516	-0.949758					2.80676	-8.96135	2.63285	0.806763	-2.03382	4.74879	-0.671498	0.415459	-35.4106	3.98068	-6.84541	2.63285	0.241546	6.867	9.06763	9.06763
2005	AZ3244611028720050516	-1.08801					-1.04866	3.74307	-3.50635	-0.669522	-3.95857	5.44003	-0.890967	-3.56696	-1.7954	6.31183	-4.856	3.39575	-12.3129		-6.30355	-6.30355
2005	AZ3244611028720050516	0.455912					10.5303	-5.70027	-8.5336	9.47973	-3.49657	-2.27956	-1.0022	-6.41323	2.06041	-9.10768	15.096	-7.77434	-26.3043		3.48491	3.48491
2005	AZ3244611028720050516	-2.19					-3.65	-3.66667	-2.525	2.63333	-3.74167	10.95	-1.05833	-2.79167	0.933333	7.00833	2.33333	21.1583	-0.225		6.68333	6.68333
2005	AZ3244611028720050516	-0.915659					7.0832	2.10362	-1.14229	-0.806509	-11.8163	4.5783	-1.41108	6.37405	9.23679	8.14039	14.0358	9.70901	6.23026		3.56441	3.56441
2005	AZ3244611028720050516	-2.53126					-3.64348	2.89766	-1.75751	-13.3782	3.22525	12.6563	-1.41268	-2.53337	-1.84372	-4.13682	-2.36277	-10.7748	-13.2058		-20.6023	-20.6023
2005	AZ3244611028720050516	1.90759					20.5093	-2.63152	2.35924	-6.90186	-3.79724	-9.53793	-1.59463	-7.02504	-5.46721	-6.36565	10.9065	-6.8117	-18.208	-15.9195	-0.309016	-0.309016
2005	AZ3244611028720050516	0.0239133					1.57677	9.25736	-8.01975	-2.21645	-0.478358	-0.119567	-1.91279	-2.38037	5.04509	21.215	0.655159	-7.8899	-13.5959		-10.898	-10.898
2005	AZ3244611028720050516	-0.360863					-2.13379	-0.310156	-1.76785	2.45138	-0.0439043	1.80432	-2.19126	3.24797	2.85029	-1.54334	4.08724	7.69974	-0.616167	7.42154	0.534106	0.534106
2005	AZ3244611028720050516	1.0494					1.83458	4.93966	-0.0497017	0.898074	-2.37562	-5.24699	-2.6116	-9.66092	-7.42204	3.33424	1.99962	-4.70347	-4.58065	-9.19778	-1.72572	-1.72572
2005	AZ3244611028720050516	-4.41895					-3.17423	-13.4246	-2.70469	-1.27639	-1.51477	22.0947	-3.54965	-0.131045	-5.39655	-8.67271	-2.46341	-5.67756	-4.25314		-2.49539	-2.49539
2005	AZ3244611028720050516	-4.52357					-7.23129	-2.34109	-8.80797	-5.11786	0.880327	22.6179	-3.90688	0.830871	-5.87648	-12.7553	-2.55388	-18.4005	-10.5702		-6.54526	-6.54526
2005	AZ3244611028720050516	1.10932					-3.81197	-2.27863	-0.482479	20.5791	-8.4594	-5.54658	-4.68504	4.64957	-2.65684	6.60598	8.11239	0.199573	12.8303	34.8799	1.08675	1.08675
2005	AZ3244611028720050516	-0.0130366					7.53628	-3.42757	-0.45257	3.13068	-6.852	0.0651828	-4.78989	-2.48554	-0.239165	4.50618	2.93475	6.36746	3.69251		-1.97208	-1.97208
2005	AZ3244611028720050516	-0.438392					-9.20091	-7.55502	0.0918052	0.529325	13.9428	2.19196	-4.91316	-9.50767	-1.39229	15.3777	-5.06788	-4.75844	5.3631		3.44925	3.44925
2005	AZ3244611028720050516	-0.523974					-12.2109	-0.287821	-9.86859	28.4776	-8.73013	2.61987	-5.4109	9.30449	-13.4032	-4.46474	-0.0108974	4.25064	-15.3263		-5.41474	-5.41474
2005	AZ3244611028720050516	0.886399					-8.16109	0.685061	0.996098	12.2904	-1.37848	-4.432	-5.62598	-2.7932	-23.3116	1.98606	-0.916945	-0.227982	5.74861		-16.1477	-16.1477
2005	AZ3244611028720050516	0.799274					-3.03847	3.41324	-1.66685	1.79339	3.49505	-3.99637	-5.73178	0.130062	-2.16399	-17.1334	-0.264675	-1.19116	-9.10564		-6.29442	-6.29442
2005	AZ3244611028720050516	0.0279357					1.80029	-1.57885	-5.01072	7.47164	-2.54267	-0.139678	-6.28793	6.54995	4.84102	1.0882	0.00923323	-3.27816	0.448207		-4.79907	-4.79907
2005	AZ3244611028720050516	1.43619					2.00019	2.55704	0.321256	2.04088	0.261613	-7.18097	-7.02842	-3.03772	-1.74619	-3.47529	6.63174	-2.02657	-13.8956	2.07828	0.0654032	0.0654032
2005	AZ3244611028720050516	-1.29236					-53.3089	-12.2747	59.4695	5.35325	-5.70101	6.46178	-7.57698	7.03542	5.86488	0.143949	-4.39093	-4.28241	-17.1119		31.5626	31.5626
2005	AZ3244611028720050516	0.214208					-3.7377	10.388	-7.97268	24.9781	-22.5847	-1.07104	-8.5847	-14.4863	-1.48087	-3.87432	3.38798	-14.8142	8.23497		7.71038	7.71038
2005	AZ3244611028720050516	-0.810371					1.26973	-18.0389	11.6918	0.977776	0.0477657	4.05186	-9.16463	5.69509	8.64237	14.7369	10.1687	4.82931	8.13715	8.04519	7.61829	7.61829
2005	AZ3244611028720050516	2.83364						5.13396	4.96846	1.27766	-0.0455222	-11.3346	-9.94063	4.93583	11.0594	2.42767	17.1946	7.7841	17.3346	13.2129	17.3321	17.3321
2005	AZ3244611028720050516	-0.289917					-1.76141	-1.42134	-12.4553	5.35493	8.83357	1.44958	-10.5263	1.54221	-5.41657	-6.87668	28.8949	1.23561	-7.54901		-5.45983	-5.45983
2005	AZ3244611028720050516	-0.550183					1.77289	-0.864469	1.7619	2.75092	-8.17216	2.75092	-13.2491	2.24542	2.55311	1.71795	2.75092	-9.07326	1.79487		-2.74359	-2.74359
2005	AZ3244611028720050516	0.325					-4.625	26.625	-9.125	-10.125	-1.125	-1.625	-15.375	-1.375	30.375	4.375	-9.125	-1.375	-9.875	-9.29167	-14.625	-14.625
2005	AZ3244611028720050516	-1.62167					-11.6917	-2.39167	22.7083	-1.04167	-15.6917	8.10833			14.2083	-14.7917	21.9083	4.50833	97.3083	-14.6662
2005	AZ3244611028720050516	-4.67917					-3.35417	-11.1042	-14.6042	14.6458	-8.97917	23.3958		7.14583	2.52083	-3.47917	1.27083	7.64583	27.8958		16.2708	16.2708
2006	AZ3182410934020060113	-0.841465				6.96607	0.819543	4.74917	-1.15363	3.23717	-19.6671	5.04879	36.7183	16.3908	13.624	10.8036	19.6804	22.8447		16.6232	16.6232
2006	AZ3182410934020060113	0.954607				7.88983	4.93223	6.60068	-4.19656	-2.76512	-6.73341	-5.72764	31.5968	14.3947	15.4871	10.1538	13.1316	16.445		6.90635	6.90635
2006	AZ3182410934020060113	0.663982				-6.72931	3.26325	7.8513	-3.83738	-1.2812	4.71723	-3.98389	31.13	24.3893	22.3127	44.4197	25.1044	24.5467		23.2961	23.2961
2006	AZ3182410934020060113	0.330057				3.8904	-1.27448	3.15022	2.0221	2.61787	-8.42577	-1.98034	27.238	13.0236	12.4916	21.9128	12.6975	17.4627		12.2276	12.2276
2006	AZ3182410934020060113	0.975188				-4.13534	-16.6722	30.812	2.53835	-3.09323	-3.5985	-5.85113	25.0962	-6.90376	-0.335338	-12.6932	-1.34586	-8.78797		-8.65522	-8.65522
2006	AZ3182410934020060113	1.79338				7.79771	0.59975	9.26154	-16.0761	11.9384	-2.76098	-10.7603	24.8134	3.96019	11.5443	18.0533	10.0681	21.0773		16.1388	16.1388
2006	AZ3182410934020060113	0.307025				-0.594979	-6.73273	-1.47577	2.27756	3.06924	5.29884	-1.84215	22.6096	-7.14376	0.12722	13.9444	8.3152	23.1597		13.1305	13.1305
2006	AZ3182410934020060113	0.302393				-1.22582	7.2872	4.89918	-0.754464	-4.44978	-3.94196	-1.81436	21.6752	16.7091	7.70126	15.1205	13.3158	13.7898		14.631	14.631
2006	AZ3182410934020060113	0.27381				4.16667	5	-8.7619	4.92857	10.4762	-14.1667	-1.64286	21.5952	4.92857	4.92857	5.5	9.21429	6.21429		5.21429	5.21429
2006	AZ3182410934020060113	-0.67465				4.58426	9.84952	5.28677	-18.2444	-2.43024	-3.0938	4.0479	21.2256	10.0843	10.22	-0.0480515	17.0131	18.2281		25.8434	25.8434
2006	AZ3182410934020060113	-0.969995				-18.6643	6.78099	22.7837	2.63842	-15.9651	-3.39364	5.81997	18.053	8.59886	0.0899415	29.862	2.34087	-1.65584		-34.8396	-34.8396
2006	AZ3182410934020060113	0.693827				8.22778	-7.57155	-5.49574	-0.304826	11.0126	-1.70533	-4.16296	17.9455	18.5051	16.5441	-3.32768	15.4485	12.5358		0.789935	0.789935
2006	AZ3182410934020060113	0.514752				1.34716	8.5764	1.31499	-18.9201	0.0114859	10.7586	-3.08851	17.8413	13.0589	1.88342	15.8676	-16.364	1.35885		-14.178	-14.178
2006	AZ3182410934020060113	-1.12332				-4.137	-11.0498	6.12454	-7.337	1.53993	8.11941	6.73993	17.6835	11.4784	14.0527	7.07326	-2.65495	3.44762		-1.24982	-1.24982
2006	AZ3182410934020060113	-0.297953				-0.936063	-12.4227	-7.34243	-9.55981	16.9452	11.5281	1.78772	17.0632	9.41423	14.7157	9.54542	9.51011	3.93483		10.9466	10.9466
2006	AZ3182410934020060113	0.253954				3.68993	-1.70698	-7.40864	4.19156	1.38341	1.37444	-1.52372	16.6736	6.48614	13.6515	13.242	11.6892	13.3751		10.323	10.323
2006	AZ3182410934020060113	0.252403				5.45684	2.10122	-7.21896	-3.08795	2.12796	2.13531	-1.51442	16.0765	12.9007	-7.57458	12.2035	12.1801	6.05911		6.44547	6.44547
2006	AZ3182410934020060113	1.13659				1.4839	4.5672	5.85272	2.44004	-2.5338	-4.99054	-6.81952	16.0763	6.36338	14.2926	9.46016	12.2074	11.061		6.85453	6.85453
2006	AZ3182410934020060113	-0.869932				7.13642	-2.74087	2.85266	-2.79655	-12.8581	3.18684	5.21959	15.8643	17.8645	11.371	10.6666	15.8711	22.0094		-1.76045	-1.76045
2006	AZ3182410934020060113	0.339787				3.10185	3.59583	-1.34401	0.215261	-1.08531	-2.4449	-2.03872	15.7485	9.0899	8.16762	12.8176	2.61908	5.77298		4.58738	4.58738
2006	AZ3182410934020060113	-0.462262				0.898161	1.61873	1.03076	-1.11849	-1.0953	-4.10743	2.77357	15.4553	10.5574	6.19636	9.89405	3.72076	1.33318		1.80888	1.80888
2006	AZ3182410934020060113	2.59645				20.7903	-12.3514	25.9213	-27.3514	-36.8969	45.4668	-15.5787	15.194	13.194	17.785	28.5122	29.1031	6.51222		8.51222	8.51222
2006	AZ3182410934020060113	0.532009				-1.24884	2.67535	0.29064	0.822747	-5.53396	6.18612	-3.19206	14.6823	2.38965	0.90106	5.88773	1.47361	6.22111		3.95412	3.95412
2006	AZ3182410934020060113	-0.449335				-2.75949	0.0650326	3.35897	-3.50616	3.65402	-3.50838	2.69601	14.3164	11.5336	13.7811	14.2369	14.6407	17.3086		5.23439	5.23439
2006	AZ3182410934020060113	0.863554				3.3791	-10.5533	11.8893	0.62398	0.436533	-0.594264	-5.18133	14.1845	11.376	16.4311	8.63048	9.14231	9.06825		6.80525	6.80525
2006	AZ3182410934020060113	-0.200988				5.54075	-0.925652	-0.399336	1.38356	-1.60328	-5.20197	1.20593	13.8441	-1.16907	8.29803	0.771717	-4.06381	-0.590125		-0.109862	-0.109862
2006	AZ3182410934020060113	-0.244674				-5.45054	3.96229	2.56344	-0.559093	-6.03195	4.04781	1.46805	13.7041	-2.84774	7.70735	0.439262	0.713933	-5.38228		3.46887	3.46887
2006	AZ3182410934020060113	-1.13054				5.50041	-2.42531	1.8985	-4.35578	-12.0405	4.63946	6.78327	13.0699	10.4461	13.3614	17.308	18.9471	14.8299		9.27755	9.27755
2006	AZ3182410934020060113	0.316129				-2.38165	12.8285	-1.59178	-3.81589	-3.46555	0.323183	-1.89677	13.0152	-0.671148	-13.8813	0.176925	6.06279	5.18411		-1.62277	-1.62277
2006	AZ3182410934020060113	-0.0677072				3.02929	-8.71247	2.91748	1.7574	-1.46573	2.06779	0.406243	12.8465	12.7493	11.9854	8.44418	9.65637	13.536		11.1583	11.1583
2006	AZ3182410934020060113	-0.171256				-1.45226	2.20262	-5.52213	-2.08442	0.406325	5.42232	1.02754	12.7388	11.8886	5.76239	8.53595	7.44673	11.7203	-3.02802	8.07215	8.07215
2006	AZ3182410934020060113	-0.591666				2.97782	-7.44206	-5.26462	-0.591372	0.730889	6.03935	3.55	12.3431	8.37232	13.0907	16.9688	5.86251	7.98958		6.82886	6.82886
2006	AZ3182410934020060113	-0.284799				2.95495	6.65495	-6.88352	-5.38352	-2.52198	3.47033	1.70879	12.3396	1.66264	9.03187	8.51648	5.93187	1.5011		-1.61429	-1.61429
2006	AZ3182410934020060113	-1.24959				2.63901	-26.3007	0.00427716	3.48798	4.77318	7.89871	7.49751	12.2183	-5.56037	4.17948	6.58689	3.94351	1.84393		7.5951	7.5951
2006	AZ3182410934020060113	-0.840225				4.75376	1.38218	-19.2935	-1.88553	7.40768	2.59403	5.04135	12.1673	14.5685	13.0803	5.17259	9.17446	7.78038		9.58016	9.58016
2006	AZ3182410934020060113	-0.031746				-7.47619	22.8571	-4.47619	-6.47619	-5.47619	0.857143	0.190476	12.0238	4.85714	-7.47619	-7.47619	-7.47619	-2.30952		-7.47619	-7.47619
2006	AZ3182410934020060113	1.08837				8.98266	3.32888	14.349	-5.28653	3.16028	-18.004	-6.53021	11.9183	11.1087	6.99153	12.6526	28.5658	15.9928		6.77204	6.77204
2006	AZ3182410934020060113	-1.33737				-4.27479	2.16541	7.65168	-18.9179	2.07129	3.28011	8.02423	11.8595	3.14678	-13.6062	4.0409	13.1674	6.67227		4.45658	4.45658
2006	AZ3182410934020060113	-0.647544				-0.861385	7.65059	-1.56637	3.5912	2.03756	-14.7369	3.88526	11.7469	15.584	10.6305	6.99206	7.55097	2.70614		6.72051	6.72051
2006	AZ3182410934020060113	0.4659				4.12557	3.11746	-0.908886	0.948291	-0.250576	-4.23645	-2.7954	11.6764	6.40838	5.90069	10.6108	9.42929	4.55016		4.02933	4.02933
2006	AZ3182410934020060113	-1.09872				11.3819	-8.64331	12.2456	14.5348	-34.2563	-1.855	6.59232	11.5569	2.5904	3.62489	23.5799	6.29922	3.31837		-2.03603	-2.03603
2006	AZ3182410934020060113	-0.224953				16.5847	-9.66748	5.14072	-26.0348	14.5058	-1.87868	1.34972	11.4282	5.72009	10.0164	27.9939	1.97626	-1.45319		14.0437	14.0437
2006	AZ3182410934020060113	-1.66832				0.718254	-4.64286	3.52381	-7.35119	-3.32341	1.06548	10.0099	11.4127	12.2044	0.134921	6.98214	7.99603	3.1627		17.3155	17.3155
2006	AZ3182410934020060113	-0.121728				-1.59968	6.95592	8.07027	0.44536	-19.2855	4.68322	0.730371	11.3352	-0.594048	-7.09616	-14.0606	-8.33191	-0.110938		-1.49306	-1.49306
2006	AZ3182410934020060113	0.144646				-1.28412	0.214416	0.382865	-0.421651	-2.71191	4.68827	-0.867878	11.2655	5.28691	4.47199	0.297006	4.1553	-0.526226	13.7569	0.279478	0.279478
2006	AZ3182410934020060113	-0.356222				-0.411992	-1.58027	-0.0638298	-0.222437	0.040619	0.10058	2.13733	11.029	0.10058	0.508704	-14.1683	2.37524	3.95164		-2.75822	-2.75822
2006	AZ3182410934020060113	-0.22861				-0.790979	-5.39918	11.8727	-3.4534	-0.266308	-3.33448	1.37166	10.8736	13.3597	9.15955	20.0703	12.1244	22.3965		10.7058	10.7058
2006	AZ3182410934020060113	0.326724				-3.05359	-1.81727	-2.45454	5.60033	1.55721	2.1282	-1.96035	10.8617	8.28033	8.99207	8.48808	5.04395	9.5515		7.55006	7.55006
2006	AZ3182410934020060113	0.166959				2.30684	-2.20754	3.66437	0.38508	-2.95828	-0.188719	-1.00175	10.5597	-0.191589	2.72443	8.99848	2.25202	-8.04791		7.07676	7.07676
2006	AZ3182410934020060113	-0.451069				6.16132	6.38381	-0.602407	-0.186047	-3.36344	-11.0996	2.70642	10.5484	-1.79358	8.62737	0.122777	14.2193	7.86963		2.19079	2.19079
2006	AZ3182410934020060113	0.884501				-5.85047	4.93974	-5.83542	0.157963	4.82797	7.06722	-5.30701	10.4639	9.31829	10.0965	10.7253	7.26614	1.40799		5.26744	5.26744
2006	AZ3182410934020060113	0.152918				-7.21238	4.09638	-0.176587	8.7919	-3.00458	-1.57723	-0.917506	10.3277	5.30418	10.9313	9.40247	1.82929	14.2518		17.8629	17.8629
2006	AZ3182410934020060113	0.575353				-0.0720837	3.81563	-3.30513	-3.7483	2.23037	4.53164	-3.45212	9.94691	1.05702	2.96269	1.08881	4.62669	7.1341		-1.1124	-1.1124
2006	AZ3182410934020060113	-1.37174				-20.126	1.80998	-2.60012	19.8433	-5.79902	-1.35859	8.23047	9.8322	3.61565	-4.67417	16.1754	11.8783	6.82516	-26.6435	-2.46228	-2.46228
2006	AZ3182410934020060113	0.0982776				0.572781	-0.454734	-0.393136	2.21621	-0.719413	-0.632046	-0.589666	9.63855	6.07768	4.67845	3.2808	-2.69892	2.91368		2.31179	2.31179
2006	AZ3182410934020060113	-0.160596				4.52434	-4.33617	-2.7094	-1.26496	5.71509	-2.89248	0.963579	9.62216	0.435548	5.62519	4.1858	11.3674	7.39565	11.8294	1.6858	1.6858
2006	AZ3182410934020060113	0.252372				-0.147636	5.93682	-1.82355	2.34135	1.12479	-5.91754	-1.51423	9.51582	5.57972	10.6558	3.98651	4.38337	9.969		11.5498	11.5498
2006	AZ3182410934020060113	2.48724				3.10636	0.986073	-34.2365	11.9215	4.82985	28.3161	-14.9234	9.14297	2.07904	-6.70478	16.6973	-19.5974	-4.28452		-17.6943	-17.6943
2006	AZ3182410934020060113	0.487911				-1.41659	7.46811	-10.3369	-0.348183	7.58076	-0.0197041	-2.92747	9.13029	4.94665	2.03042	-18.1207	0.0694456	-5.5174		-0.0436877	-0.0436877
2006	AZ3182410934020060113	0.608818				-2.29735	-3.46032	-2.4381	0.873016	8.46561	2.51005	-3.65291	9.12487	8.68042	0.443386	4.9619	1.13228	7.24339		0.606349	0.606349
2006	AZ3182410934020060113	-1.39971				3.27706	-1.63203	-12.5108	9.24675	-17.6017	10.8225	8.39827	8.94372	-7.69264	2.671	-7.2381	5.09524	-12.3896		-0.965368	-0.965368
2006	AZ3182410934020060113	-0.66466				-6.68249	-8.45617	5.68872	2.56277	2.40463	0.494589	3.98796	8.87432	8.64232	15.4444	36.094	11.4027	4.49648		14.1167	14.1167
2006	AZ3182410934020060113	0.72289				3.34038	-7.42918	-7.93938	2.37694	3.96878	10.0198	-4.33734	8.65245	13.9586	-1.66387	24.2239	12.5606	2.12184		11.5504	11.5504
2006	AZ3182410934020060113	0.635785				10.2345	-11.47	0.70789	0.0702947	1.44317	2.82882	-3.81471	8.54959	1.99037	2.03293	6.00613	2.40309	4.5606		5.72396	5.72396
2006	AZ3182410934020060113	0.117619				-0.945714	2.92429	-2.74571	-1.29571	2.71429	0.0542857	-0.705714	8.49429	0.234286	-2.06571	-1.06571	13.4443	9.53429		0.614286	0.614286
2006	AZ3182410934020060113	1.10764				-1.73346	1.4402	-2.66164	-0.773881	-5.09981	15.4744	-6.64583	8.48422	0.858572	-3.25067	13.0506	4.46862	-2.23226		-7.29409	-7.29409
2006	AZ3182410934020060113	-1.93202				1.63771	-16.6116	-5.48729	-5.64391	10.6973	3.81565	11.5921	8.37374	9.52742	3.30242	2.49506	-1.61155	4.55756		2.06639	2.06639
2006	AZ3182410934020060113	-0.128859				1.51694	3.82764	3.52796	0.201637	1.48509	-11.3324	0.773151	8.35889	5.27956	2.46165	3.29539	-2.37649	0.855483		2.77095	2.77095
2006	AZ3182410934020060113	-0.247218				-11.731	2.79171	1.58853	2.5549	9.76181	-6.44927	1.48331	7.6335	3.9624	10.5035	14.4787	6.49161	9.79155		5.72389	5.72389
2006	AZ3182410934020060113	-1.06598				-1.263	1.76811	2.12963	-4.47446	-0.361718	-4.19444	6.39588	7.58946	9.31738	6.51074	14.0765	6.69377	8.17259		4.20664	4.20664
2006	AZ3182410934020060113	-0.676925				1.92057	-23.6012	8.15246	1.81912	1.9153	5.73217	4.06155	7.40279	13.0431	9.96273	9.36458	-0.170337	-3.4457		1.81912	1.81912
2006	AZ3182410934020060113	1.60907				-1.53659	-1.25836	6.03133	-1.68716	4.56979	3.53542	-9.65443	7.3423	-0.359832	7.04606	15.5649	14.47	7.42249		-3.28291	-3.28291
2006	AZ3182410934020060113	-0.850223				4.02331	-3.3674	-8.39315	4.59032	-5.03982	3.0854	5.10134	7.23773	5.87144	5.79178	8.62427	7.35744	13.3741		7.0455	7.0455
2006	AZ3182410934020060113	0.121747				1.03002	6.87758	-0.819586	-9.02141	5.5373	-2.87343	-0.73048	6.90829	8.34547	2.56407	-0.21685	1.11865	0.522865		0.785388	0.785388
2006	AZ3182410934020060113	1.6121				6.43849	1.77183	0.146825	-0.78373	-4.89484	6.99405	-9.67262	6.88294	-4.78373	-1.00595	0.438492	18.4385	-5.78373	-15.5676	1.32738	1.32738
2006	AZ3182410934020060113	0.774967				11.9496	-10.0467	-3.6363	2.3325	3.6935	0.357242	-4.6498	6.76214	5.42298	-12.5945	-14.8595	-16.8008	-1.66847		-6.48988	-6.48988
2006	AZ3182410934020060113	-2.66105				-4.31043	-6.51996	-0.86493	-0.00143831	-6.32578	2.05623	15.9663	6.56523	-9.01414	-2.83795	1.27634	34.234	-12.2803	3.48851	45.2086	45.2086
2006	AZ3182410934020060113	0.295436				0.0326934	-2.33467	5.38256	6.46241	-7.6374	-0.132979	-1.77262	6.46426	-8.61559	6.56696	-5.6407	3.08044	10.2517		7.19301	7.19301
2006	AZ3182410934020060113	2.82588				-8.75364	8.77773	31.6657	-7.44199	-10.9068	3.61432	-16.9553	6.45179	8.34324	5.58135	26.0619	1.12351	12.3249		17.2516	17.2516
2006	AZ3182410934020060113	-0.250325				-0.131368	2.05746	-1.34537	1.47524	-3.94826	0.390349	1.50195	6.41893	8.67967	3.8222	7.17634	9.43859	4.5551		2.40915	2.40915
2006	AZ3182410934020060113	-0.318722				-1.44235	-4.52018	0.032617	-0.00868627	3.12347	0.9028	1.91233	6.3089	8.63723	7.00711	6.35459	8.25197	6.4491		4.41119	4.41119
2006	AZ3182410934020060113	-0.61457				-1.09029	2.11938	0.988233	-0.831836	-7.83034	2.95742	3.68742	6.23385	6.74519	3.39966	23.2401	6.18079	6.60655		-2.0843	-2.0843
2006	AZ3182410934020060113	2.96183				-2.44161	2.0822	6.70522	6.87188	9.13379	-4.5805	-17.771	6.1576	3.39966	-1.53288	-1.62812	5.16156	6.91156	10.2462	1.68934	1.68934
2006	AZ3182410934020060113	-0.730836				-4.65004	-0.12108	3.21581	0.247822	0.650261	-3.72779	4.38502	6.01307	5.51916	3.96124	12.6716	7.91093	11.0527		3.30118	3.30118
2006	AZ3182410934020060113	-0.504281				-1.58295	1.92828	-0.404581	-0.350818	0.637955	-3.25357	3.02568	5.95911	2.4656	-0.337693	6.38242	6.80858	7.27584		8.29592	8.29592
2006	AZ3182410934020060113	0.171018				7.23681	1.93269	0.558909	-0.646335	-24.104	16.048	-1.02611	5.92745	6.14393	1.45704	-3.04334	-6.14296	-8.81113		3.47576	3.47576
2006	AZ3182410934020060113	0.554315				-3.41964	3.86161	5.83036	-3.35714	-2.16964	2.58036	-3.32589	5.92411	21.1116	5.45536	1.98661	8.83036	21.4866		33.9866	33.9866
2006	AZ3182410934020060113	-1.29422				-13.0918	8.55102	3.12245	10.1224	-14.8776	-1.59184	7.76531	5.83673	3.55102	-35.2347	16.4082	-0.806122	-5.23469	-41.7469	-0.163265	-0.163265
2006	AZ3182410934020060113	-2.39389				-0.272841	1.81896	-0.629178	-12.6057	1.67387	-4.3485	14.3634	5.82664	-1.22986	-1.84206	-17.0757	6.86167	3.0967		5.55884	5.55884
2006	AZ3182410934020060113	-0.405827				1.15368	2.76352	-1.24894	-1.61497	-4.78945	1.3012	2.43496	5.82429	12.5182	12.6232	6.49139	9.2412	7.48507		6.53552	6.53552
2006	AZ3182410934020060113	-1.2438				6.96476	12.4844	-13.1148	1.81064	-14.3964	-1.21132	7.4628	5.8177	-1.74818	11.4036	2.64751	2.86672	12.2028		3.94319	3.94319
2006	AZ3182410934020060113	0.291824				-4.6803	-0.548261	0.686673	2.49364	0.441381	3.35781	-1.75094	5.73493	-3.14525	8.68997	-1.44304	-7.31262	-2.31427		-4.55674	-4.55674
2006	AZ3182410934020060113	2.69024				5.5507	4.20548	-1.82844	3.71815	1.558	2.93756	-16.1414	5.51978	8.17843	13.4897	5.409	7.91652	14.1905		5.95645	5.95645
2006	AZ3182410934020060113	-0.450113				-17.8469	5.41497	4.31973	7.96259	-32.6088	30.0578	2.70068	5.5102	4.58163	5.31973	0.0816327	5.96259	6.89116		5.41497	5.41497
2006	AZ3182410934020060113	1.85402				5.19571	-2.52604	8.50487	6.31404	-11.2318	4.86735	-11.1241	5.31617	8.56671	17.6019	18.8098	6.54645	-3.88852		7.01234	7.01234
2006	AZ3182410934020060113	0.383333				-4.3	0.4	-4.9	11.5	4.5	-4.9	-2.3	5.1	1.7	-4.9	-2	-0.4	2.6		24.1	24.1
2006	AZ3182410934020060113	-0.817857				2.20714	2.85714	18.4571	-2.99286	-17.0429	-8.39286	4.90714	5.00714	4.35714	23.6571	0.257143	0.207143	3.25714	-45.9471	5.65714	5.65714
2006	AZ3182410934020060113	0.093254				-6.55952	11.3571	-3.72619	-9.55952	3.60714	5.44048	-0.559524	4.85714	23.3571	-9.39286	-5.72619	5.10714	-6.80952		-11.6429	-11.6429
2006	AZ3182410934020060113	-0.0602736				1.84844	3.51229	-2.14948	-3.0573	-1.01282	0.497223	0.361642	4.8125	3.20813	-1.68355	-0.0494056	-4.44073	4.59729		8.41078	8.41078
2006	AZ3182410934020060113	-0.906952				-0.337459	1.70609	7.65454	-12.4979	5.45268	-7.41964	5.44171	4.64499	14.037	9.83986	-5.91111	6.47266	3.70026	25.2117	3.12504	3.12504
2006	AZ3182410934020060113	0.406183				4.18196	-1.61118	-2.81583	-0.657846	3.21057	0.129413	-2.4371	4.48242	0.142699	4.87017	4.36949	4.34088	2.03982		1.17217	1.17217
2006	AZ3182410934020060113	-0.67947				-2.86343	0.21204	1.82944	1.08521	0.866128	-5.2062	4.07682	4.25816	1.11036	5.66697	4.6156	1.94789	12.2844		9.81686	9.81686
2006	AZ3182410934020060113	-0.0823129				1.81915	-2.65338	1.74223	0.942229	-2.65997	0.315856	0.493878	4.24553	4.6686	7.70816	3.09058	4.573	4.76091		5.13893	5.13893
2006	AZ3182410934020060113	-0.0153089				2.64024	-4.42438	-6.02038	-5.44929	4.32508	8.83688	0.0918534	4.16891	-7.7009	-10.3392	-12.6694	-8.46453	-6.68347		-4.53639	-4.53639
2006	AZ3182410934020060113	-0.0873016				-3.68952	-7.92952	10.4971	-7.28952	-3.52952	11.4171	0.52381	4.11048	1.61714	12.1371	12.2171	21.9238	-4.80952		6.47048	6.47048
2006	AZ3182410934020060113	-0.401903				1.33046	-7.04216	3.0963	-1.89947	-0.165339	2.26879	2.41142	4.04779	6.38167	3.73721	1.44709	6.41987	12.6014		2.03532	2.03532
2006	AZ3182410934020060113	-0.404419				0.303442	0.608204	7.43148	-4.67645	3.98114	-10.0743	2.42652	4.04488	4.28651	8.23828	-0.36005	-7.24471	4.31191		0.771167	0.771167
2006	AZ3182410934020060113	0.174612				1.60238	3.11863	-2.80065	-1.20368	1.539	-1.20802	-1.04767	3.98321	1.36782	6.49946	5.25515	2.8039	10.1235		9.75785	9.75785
2006	AZ3182410934020060113	-0.227717				4.75085	1.4336	-0.369594	-4.96437	-3.62916	1.41238	1.3663	3.96108	-1.20852	0.429245	-3.1532	2.59884	-1.17188		-0.365241	-0.365241
2006	AZ3182410934020060113	-0.298987				3.01615	4.24795	-7.4283	-1.00109	-1.67542	1.0468	1.79392	3.85331	11.8131	-17.3842	-9.38232	2.77285	4.73262		7.71346	7.71346
2006	AZ3182410934020060113	-0.981096				-1.11574	-5.12269	1.77546	3.26157	2.2662	-6.95139	5.88657	3.43519	3.33796	4.30556	0.201389	-0.210648	2.65509		-2.06019	-2.06019
2006	AZ3182410934020060113	-0.0329463				-2.17188	4.26193	5.88126	-2.36008	-1.06679	-4.74212	0.197678	3.35631	5.38969	4.61303	3.13195	0.942722	8.93065		2.92529	2.92529
2006	AZ3182410934020060113	1.66455				13.3612	9.63556	5.67689	-11.6027	-12.1555	5.07184	-9.98729	3.35542	10.0196	14.5575	11.8589	-6.0269	18.2693		0.981136	0.981136
2006	AZ3182410934020060113	1.00727					-1.44545	-10.1455	10.3364	5.33636	0.954545	-5.03636	3.28182	-3.26364	-6.36364	-29.9	23.0364	-15.4455		-14.2818	-14.2818
2006	AZ3182410934020060113	0.0346349				-0.0110968	-0.560832	-1.42197	1.25921	-0.459294	1.40179	-0.207809	3.18291	2.8274	-8.63252	4.62544	13.8104	7.63477		5.09903	5.09903
2006	AZ3182410934020060113	-0.816747				6.38365	-1.55681	-2.40094	0.961064	-11.3857	3.09824	4.90048	3.03915	-4.4165	-4.11612	-9.22502	7.31514	6.93593		-2.46601	-2.46601
2006	AZ3182410934020060113	-0.747377				-0.523397	-9.38674	3.28622	-0.583585	0.708685	2.01456	4.48426	3.0337	3.34765	9.85798	9.54874	7.36956	9.56414	18.7242	3.249	3.249
2006	AZ3182410934020060113	0.290366				0.594974	1.63355	2.41289	0.63133	-4.4159	0.885354	-1.7422	3.0192	1.23188	1.77565	2.43671	-0.785079	0.265173		1.73303	1.73303
2006	AZ3182410934020060113	1.27246				-4.95989	10.5229	-10.6545	-7.6988	4.40957	16.0155	-7.63476	2.97607	-7.57565	-7.78747	0.73962	0.85292	0.434201		-6.55102	-6.55102
2006	AZ3182410934020060113	-0.234089				1.46904	3.28602	-4.29122	2.80547	1.47882	-6.15266	1.40453	2.93165	3.50654	1.29427	0.0112527	1.03838	6.71762		2.05253	2.05253
2006	AZ3182410934020060113	0.262854				0.0840057	10.2036	-1.67347	0.024205	0.524205	-7.58543	-1.57712	2.90959	14.187	-6.19839	-6.36284	-2.11533	6.47603		-0.254865	-0.254865
2006	AZ3182410934020060113	-0.392572				-6.58307	4.52045	-0.476504	-1.46481	2.36286	-0.714355	2.35543	2.65649	2.71202	-1.32439	4.18895	5.79691	1.87351		8.39866	8.39866
2006	AZ3182410934020060113	-1.07615				-8.72399	11.2664	-12.289	6.15971	-3.34001	0.470027	6.45689	2.60002	-3.23671	3.83136	-1.56869	0.80145	10.1067		1.23226	1.23226
2006	AZ3182410934020060113	-1.33393				2.79107	-19.0339	-10.7589	7.91607	5.02857	6.05357	8.00357	2.44107	-3.72143	3.39107	2.37857	9.04107	-10.7714		-18.8839	-18.8839
2006	AZ3182410934020060113	-0.164352				1.1875	-0.631944	-2.50694	1.58333	-1.98611	1.36806	0.986111	2.24306	4.77778	3.84028	0.986111	6.44444	-1.65972	7.8547	3.10417	3.10417
2006	AZ3182410934020060113	1.53901				-4.12035	7.98738	-13.2307	-4.51691	11.0427	12.072	-9.23403	1.93814	21.3284	2.84462	-0.758487	-8.51824	-3.59061		-0.931323	-0.931323
2006	AZ3182410934020060113	-1.10269				12.7495	5.78283	-10.1672	7.8495	5.2995	-28.1303	6.61617	1.93283	3.5495	15.8995	11.6662	10.8162	7.93283		6.58283	6.58283
2006	AZ3182410934020060113	0.206174				8.26949	4.79073	-2.40371	-10.1954	1.92962	-1.15371	-1.23704	1.29073	10.7491	5.91573	3.12407	6.55462	16.3741		17.0824	17.0824
2006	AZ3182410934020060113	-0.297541				0.97865	0.903925	0.264364	-2.92904	-1.23893	0.235793	1.78524	1.16327	1.91931	9.16986	-0.572998	6.80063	20.2094		4.01601	4.01601
2006	AZ3182410934020060113	-0.0973389				1.85854	1.9958	-3.37675	-0.719888	3.0056	-3.34734	0.584034	0.927171	2.79972	1.51541	-7.27871	2.5056	9.46639		5.28992	5.28992
2006	AZ3182410934020060113	0.156019				-1.62563	1.73355	-1.95962	-1.3344	-6.04851	10.1707	-0.936112	0.883119	9.17158	0.915597	-0.417309	6.03013	-1.175		-3.27329	-3.27329
2006	AZ3182410934020060113	0.603909				1.72564	4.0023	2.09083	-8.91018	-0.425266	5.14013	-3.62346	0.553607	3.90974	5.39566	-0.133515	12.3564	6.21659		1.02343	1.02343
2006	AZ3182410934020060113	-0.0563219				0.54129	-0.0529685	2.26402	-8.15905	0.414855	4.65392	0.337931	0.476946	-2.65503	3.85075	17.3161	3.59032	-6.21084		-20.8152	-20.8152
2006	AZ3182410934020060113	-0.555304				-10.3084	1.18209	4.64875	4.83605	-1.45178	-2.23855	3.33182	0.408012	2.32759	-2.09358	2.77785	-4.55019	1.15986		-0.190401	-0.190401
2006	AZ3182410934020060113	0.372294				0.493506	-0.233766	1.03896	0.311688	0.311688	0.311688	-2.23377	0.311688	0.311688	-0.415584	0.311688	0.493506	9.85714		0.311688	0.311688
2006	AZ3182410934020060113	-0.107898				0.109961	-2.24231	-1.80767	1.71409	1.66725	-0.0887008	0.647389	0.255754	4.49207	5.33859	2.74923	-1.78572	5.90614		-1.38085	-1.38085
2006	AZ3182410934020060113	-0.045896				1.74248	-3.95818	-0.323308	5.3938	-4.24765	1.11748	0.275376	0.203008	2.40038	10.3412	3.54182	1.19643	0.683271		-1.75752	-1.75752
2006	AZ3182410934020060113	-0.349921				0.782463	1.05323	-2.05788	-3.40973	5.10879	-3.5764	2.09953	-0.0949167	3.44212	2.97916	-0.826398	9.40508	1.22916		-3.05788	-3.05788
2006	AZ3182410934020060113	-2.06111				-3.61102	-5.6302	-10.2152	11.1685	-1.24912	-2.82967	12.3667	-0.148276	-2.67126	-8.66724	5.92803	-0.208963	-5.47849		-0.33123	-0.33123
2006	AZ3182410934020060113	0.860387				8.59206	-4.1256	-10.5936	18.9735	-7.36428	-0.319811	-5.16232	-0.391619	3.83482	4.46191	14.6023	21.5925	10.9327		3.4105	3.4105
2006	AZ3182410934020060113	0.0633705				-2.85399	-2.90017	0.114079	3.58416	-0.633784	3.06992	-0.380223	-0.442901	7.88189	10.1454	11.1867	5.72234	12.0571		8.03288	8.03288
2006	AZ3182410934020060113	-0.797138				-2.5463	0.791246	-2.92088	2.49663	-0.0841751	-2.51936	4.78283	-0.599327	7.17845	3.24242	12.782	12.17	4.4638		-3.72391	-3.72391
2006	AZ3182410934020060113	-2.11709				1.95645	1.72865	-3.76913	0.880146	-10.2481	-3.25053	12.7025	-0.616089	1.5477	6.36951	7.52367	-4.40546	-0.0585034	-0.539894	1.51957	1.51957
2006	AZ3182410934020060113	-0.415031				-6.65346	-2.37095	-1.55014	9.58003	1.11465	-2.61032	2.49019	-0.649414	-21.8298	1.32436	3.39177	-7.37843	-2.55161		-10.3508	-10.3508
2006	AZ3182410934020060113	2.52948				2.77551	2.01361	0.77551	4.10884	3.53741	1.96599	-15.1769	-1.03401	7.4898	9.7517	4.51361	7.51361	-3.31973		11.966	11.966
2006	AZ3182410934020060113	-0.34184				-13.8475	10.1018	2.15104	-2.26642	3.63675	-1.82674	2.05104	-1.11563	7.72088	7.11294	-5.58547	-11.0664	2.77643		14.7558	14.7558
2006	AZ3182410934020060113	-0.909409				-4.02063	-0.788347	-3.56	1.66589	7.30128	-6.05463	5.45645	-1.23701	8.56008	4.37227	8.44666	3.2122	8.9368		-1.09679	-1.09679
2006	AZ3182410934020060113	-1.12086				-3.60376	2.44663	-9.45169	3.02577	-2.89466	3.75256	6.72515	-1.26955	7.13452	10.9533	-1.63559	6.55362	3.18403		-23.1352	-23.1352
2006	AZ3182410934020060113	0.704268				0.833624	-1.39547	8.43641	0.704704	-5.63328	1.27962	-4.22561	-1.60017	8.83537	-0.419861	3.02962	2.85627	10.5287		-2.97648	-2.97648
2006	AZ3182410934020060113	-0.477964				-1.25447	8.84044	-0.774266	6.00732	4.85458	-20.5414	2.86778	-1.60205	10.5265	2.92624	8.04409	-14.8777	-3.18344		8.64717	8.64717
2006	AZ3182410934020060113	-0.068239				0.679998	-1.62523	-8.14168	-0.331459	4.7646	4.24433	0.409434	-1.85643	-9.57529	4.97906	-1.2727	7.86507	-1.66107		-2.10114	-2.10114
2006	AZ3182410934020060113	-1.757				-4.40625	-4.80712	-0.168997	8.85445	-4.68199	-5.3321	10.542	-1.89377	3.31903	-3.00131	9.1809	1.40516	0.70664		-3.814	-3.814
2006	AZ3182410934020060113	0.243773				2.60659	-3.50879	-1.88828	-1.6652	14.9912	-9.07289	-1.46264	-2.44212	1.68864	5.30147	-2.21136	3.41941	-1.4652		-1.95751	-1.95751
2006	AZ3182410934020060113	3.04132				5.19286	7.38957	0.232331	-2.46767	0.802068	7.09878	-18.2479	-2.52534	3.38957	1.03452	4.01852	28.3696	3.54352		30.6523	30.6523
2006	AZ3182410934020060113	0.459171				6.16399	3.95384	-4.81598	3.88394	3.95725	-10.388	-2.75502	-2.77506	6.10005	-6.8164	8.36348	-3.76696	8.8963		3.01011	3.01011
2006	AZ3182410934020060113	-3.26609				-2.15071	-3.18917	-14.9273	-31.7844	-12.213	44.668	19.5965	-2.92726	33.5251	2.09655	-5.78441	-1.85583	-7.68917		7.35845	7.35845
2006	AZ3182410934020060113	0.330513				2.86114	-4.90378	3.3061	-1.27972	-2.02692	4.02625	-1.98308	-3.52225	1.82569	-2.88699	14.7753	-6.40099	-1.19203		-33.4924	-33.4924
2006	AZ3182410934020060113	1.13081				-26.5731	19.2034	-3.26723	4.77983	19.0857	-6.4437	-6.78487	-3.52605	1.53277	11.7092	17.3563	-11.2437	-35.5966		3.49748	3.49748
2006	AZ3182410934020060113	-0.0727154				1.10121	0.533246	-2.62987	-0.855879	5.35211	-3.93711	0.436292	-4.03832	-7.33508	0.787095	4.61775	-6.71896	8.99967		23.1602	23.1602
2006	AZ3182410934020060113	0.350688				-0.971534	1.30622	-1.83882	0.431572	3.63976	-0.463064	-2.10413	-4.63285	-2.97592	-2.51003	-1.84263	-3.49258	1.62802	20.6766	-3.22981	-3.22981
2006	AZ3182410934020060113	0.347907				5.15828	-3.97802	-5.02052	5.1314	4.085	-3.28871	-2.08744	-4.93307	5.45579	9.4084	9.32926	1.98535	-2.85002		6.30679	6.30679
2006	AZ3182410934020060113	0.534646				-7.57967	-10.5925	12.3562	-2.51557	12.6639	-1.12454	-3.20788	-5.56685	-6.33608	17.7408	-20.3745	-5.66941	2.72802		-12.8233	-12.8233
2006	AZ3182410934020060113	-1.48149				8.33956	-6.21172	-5.15328	-4.99522	9.9517	-10.8199	8.88893	-5.84592	-1.15328	-1.56346	1.03611	-0.0667024	-2.06021		2.83265	2.83265
2006	AZ3182410934020060113	8.64069				0.201299	5.38312	3.56494	-0.207792	-0.480519	43.3831	-51.8442	-6.38961	-109.526	-24.0714	5.61039	1.33766	22.2468		10.5649	10.5649
2006	AZ3182410934020060113	0.640933				7.86634	-4.00408	13.7299	-0.724675	-4.80201	-8.21987	-3.8456	-6.85096	-2.44102	-4.00592	-6.66482	8.63575	-9.60283		-4.93558	-4.93558
2006	AZ3182410934020060113	0.0663464				-5.24749	-0.102757	-0.952172	0.749582	7.55075	-1.59983	-0.398079	-7.97703	0.932331	-3.17001	10.8154	0.780284	4.64724		-4.57059	-4.57059
2006	AZ3182410934020060113	-0.781347				5.22068	2.48121	1.32712	0.879572	-5.18795	-9.40871	4.68808	-8.21573	-2.74463	-0.122053	-3.79296	-3.18972	-2.28758		-5.22887	-5.22887
2006	AZ3182410934020060113	1.5754				0.072619	-13.3107	-10.1524	19.8393	-8.91071	21.9143	-9.45238	-8.67738	3.29762	-7.94405	-12.719	4.37262	-9.78571		9.02598	9.02598
2006	AZ3182410934020060113	1.57531				60.6172	-11.7519	-10.5048	-10.0284	-9.92835	-8.95188	-9.45188	-8.79306	-19.2931	-8.70482	-8.09894	-9.61659	4.82459		-9.17541	-9.17541
2006	AZ3182410934020060113	1.02118				-7.06715	-6.79895	-4.32061	9.77248	-2.95747	17.4987	-6.12706	-9.41922	-0.994338	-4.76024	-4.38328	-11.6367	-7.06715		-6.52798	-6.52798
2006	AZ3182410934020060113	-1.20351				13.2925	-8.30272	-6.04082	-3.36224	-2.7551	-0.0527211	7.22109	-9.51701	-12.0765	1.86395	-5.20748	4.30442	-1.7432		-6.37415	-6.37415
2006	AZ3182410934020060113	1.05568				-0.784691	16.598	25.1156	-25.3526	-4.28469	-4.95753	-6.33407	-10.2909	4.1042	-4.64889	2.77704	-0.17358	-22.2168		8.94988	8.94988
2006	AZ3182410934020060113	1.21703				-7.43553	8.24652	0.900366	-4.98425	9.9337	0.641392	-7.3022	-10.3484	7.27729	0.513187	18.626	10.4363	14.4593	-5.63679	7.09011	7.09011
2006	AZ3182410934020060113	-1.09311				-2.54847	-12.4235	8.52296	-9.28061	13.9694	-4.79847	6.55867	-11.2628	6.07653	-2.79847	-13.602	5.02296	-2.94133		7.43367	7.43367
2006	AZ3182410934020060113	0.139971				3.80411	-10.2262	27.3511	-3.06104	0.990476	-18.0186	-0.839827	-12.3716	22.3587	27.3026	10.7102	2.82684	16.9526		12.5859	12.5859
2006	AZ3182410934020060113	0.576777				8.56108	-11.881	13.3799	-8.2795	-3.99689	5.67702	-3.46066	-14.4244	21.3944	2.706	-7.50414	15.0901	20.5973		26.5611	26.5611
2006	AZ3182410934020060113	-0.493056				4.25	0.166667	-5.375	2.125	-5.45833	1.33333	2.95833	-17.625	-20.7917	-1.45833	1.58333	6.79167	10.0417	12.196	6.20833	6.20833
2006	AZ3182410934020060113	-2.34524				-10.3452	-14.0119	4.07143	8.57143	-3.0119	0.654762	14.0714	-17.6786	-17.0952	-1.2619	3.32143	-3.34524	10.8214		-8.67857	-8.67857
2006	AZ3182410934020060113	-0.943182				5	-13.4903	5	4.05844	-5.88961	-0.337662	5.65909	-17.8474	1.87987	4.8961	10.3636	45.8571	6.46753		4.77273	4.77273
2006	AZ3182410934020060113	0.992258				7.24837	10.3755	-8.03285	-0.0276247	-1.34244	-2.26742	-5.95355	-18.644	23.5526	10.7088	-0.259344	4.2606	47.9292	9.91488	19.9496	19.9496
2006	AZ3182410934020060113	-0.95403				-4.64184	-0.310231	6.05106	-0.356468	14.6446	-21.1113	5.72418	-23.3909	-42.5833	-5.62636	-10.2715	4.14783	4.89514		0.669339	0.669339
2006	AZ3182410934020060113	-0.126984				53.1786	1.5119	-62.4881	46.0119	-16.4881	-22.4881	0.761905	-29.1131	14.3869	2.6369	-18.2381	7.1369	3.6369		-37.4881	-37.4881
2007	AZ3355910935720070630	1.28571				16.5857	-6.51429	8.38571	0.785714	-5.41429	-6.11429	-7.71429	24.2857	-7.71429	-14.2143	-19.1143	17.2857	-0.167891	-7.81429	-7.81429
2007	AZ3355910935720070630	1.04392			0.734171	9.80574	-7.75109	-5.41031	-0.113268	0.759655	9.28253	-7.30743	23.6857	21.9674	17.0113	26.1245	29.5933		13.7893	13.7893
2007	AZ3355910935720070630	-0.922218			8.01763	-6.68974	-19.2771	35.3313	-12.9866	-5.99079	-4.86026	6.45553	19.3039	-4.72132	35.8661	7.23237	-15.3508	-5.68477	9.74816	9.74816
2007	AZ3355910935720070630	3.77374			3.62926	1.82623	-29.3253	22.8793	0.117898	30.5308	-3.24195	-26.4162	18.2543	13.2618	-39.8745	2.16714	-0.33286	41.4529	-4.45786	-4.45786
2007	AZ3355910935720070630	-3.89884			-57.2146	-24.7938	17.049	18.399	-11.5653	12.1133	18.7204	27.2919	17.949	38.749	5.6133	-25.0938	33.4847		12.5633	12.5633
2007	AZ3355910935720070630	0.999181			6.83622	8.11646	1.87145	-4.86598	-5.547	-4.38991	4.97303	-6.99426	17.0335	20.0167	10.8497	5.09231	21.9169		18.3912	18.3912
2007	AZ3355910935720070630	2.16962			-11.5335	11.5633	10.0409	9.8818	-3.02648	-14.5881	12.8494	-15.1874	16.4859	22.8167	25.2208	31.677	24.09		21.2198	21.2198
2007	AZ3355910935720070630	0.666647			-3.33509	3.44162	1.0111	-0.675701	-1.1185	5.4662	-0.123097	-4.66653	16.1433	10.2419	13.488	15.3823	20.8469	21.0979	12.8821	12.8821
2007	AZ3355910935720070630	2.77183			5.00463	-9.06944	6.6713	-11.8843	2.41204	14.6343	11.6343	-19.4028	15.7083	-23.8102	20.0046	7.56019	25.0046	17.8145	11.4491	11.4491
2007	AZ3355910935720070630	-0.99844			3.33231	16.8268	-14.825	-20.0505	11.4793	3.3588	-7.11079	6.98908	15.4348	15.3183	2.01284	19.8501	42.7652		15.173	15.173
2007	AZ3355910935720070630	0.895147			4.55449	-9.98397	2.47756	3.70321	-0.896795	13.3699	-6.95833	-6.26603	15.2109	-1.10705	15.1288	33.3186	17.016		20.2827	20.2827
2007	AZ3355910935720070630	-1.29666			3.3562	5.36919	-6.75521	-12.205	2.89756	1.92968	-3.66909	9.07664	14.8347	9.06297	8.00897	9.98505	4.41089	3.3523	8.23727	8.23727
2007	AZ3355910935720070630	-0.41824			-0.877138	-11.1601	12.0409	-3.80002	-0.737589	-0.844412	2.45074	2.92768	14.6948	3.54904	7.27007	3.9412	3.37417	19.4335	-1.88628	-1.88628
2007	AZ3355910935720070630	1.48304			10.303	-14.7227	-8.06419	8.81386	11.4968	9.74068	-7.18614	-10.3813	14.6919	-4.25932	30.57	19.3504	46.5456	-15.8315	-2.91785	-2.91785
2007	AZ3355910935720070630	-0.75035			-1.72818	3.31518	4.03534	-1.83255	-5.19201	-8.83876	4.98853	5.25245	14.3544	18.5407	19.2043	14.4027	21.312		14.6792	14.6792
2007	AZ3355910935720070630	0.303848			9.89229	0.073163	2.42697	1.47505	-2.58463	-6.64416	-2.51175	-2.12694	14.2269	22.4124	12.1978	5.91902	8.78443	10.9564	7.12868	7.12868
2007	AZ3355910935720070630	0.52259			0.719925	4.10148	9.4148	3.27062	-0.255208	-3.12749	-10.466	-3.65813	14.0974	18.4056	13.356	8.4906	8.76475		12.8712	12.8712
2007	AZ3355910935720070630	0.117834			-0.0601301	0.854388	1.62943	1.85777	-2.99107	0.873928	-1.33948	-0.824838	14.0354	10.5574	17.7196	15.3466	11.3791	1.43645	8.03355	8.03355
2007	AZ3355910935720070630	-0.609098			17.9006	-10.1721	1.65099	-5.57222	-3.03395	5.17235	-10.2094	4.26369	13.8023	3.77928	12.4566	16.5325	22.2011	21.781	13.9044	13.9044
2007	AZ3355910935720070630	0.632724			-3.35118	-0.261813	5.86553	-0.127918	2.21274	-2.54224	2.63394	-4.42907	13.1669	5.39	9.7906	3.00535	9.68439	1.54097	2.44978	2.44978
2007	AZ3355910935720070630	-1.07167			3.21735	4.50672	8.38957	-5.18385	-8.73499	-11.9705	2.27403	7.50168	12.533	10.5194	2.49458	-7.78601	17.5068	14.5136	5.29052	5.29052
2007	AZ3355910935720070630	0.646102			-4.53913	7.00263	0.129644	2.53805	-4.05613	3.64808	-0.200425	-4.52272	11.723	10.3013	11.3929	13.9447	9.10401	-14.5371	3.83875	3.83875
2007	AZ3355910935720070630	0.854064			2.37845	-8.19224	8.84397	2.02845	-10.8871	7.58017	4.22672	-5.97845	11.6888	10.4922	9.53362	13.5353	7.15776	23.5002	5.38879	5.38879
2007	AZ3355910935720070630	0.173156			6.73289	1.72687	-1.95481	-0.679521	-3.81387	-2.03256	1.23308	-1.21209	11.5155	12.026	13.9463	7.60617	13.6434	16.5823	12.7124	12.7124
2007	AZ3355910935720070630	-1.88571			-5.39963	-24.3298	1.41249	1.7487	4.58794	-6.28972	15.07	13.2	11.5006	9.40433	8.71436	-5.89625	-8.84225		-9.55623	-9.55623
2007	AZ3355910935720070630	-0.606688			0.116346	0.424516	-0.251215	2.52141	-10.3656	1.06757	2.2402	4.24682	11.0075	4.29864	6.32976	9.28003	13.4646		4.70353	4.70353
2007	AZ3355910935720070630	1.77014			7.05697	-2.56001	2.73218	-10.6988	4.87881	7.07611	3.90576	-12.391	10.9341	6.24377	0.44808	2.67126	9.76183		8.86991	8.86991
2007	AZ3355910935720070630	-2.79221			-1.20273	2.91154	-17.3404	4.68481	-4.99318	-7.24681	3.64129	19.5455	10.8229	4.07467	33.5534	27.7027	7.1726	9.53757	24.4923	24.4923
2007	AZ3355910935720070630	-0.872486			2.01356	-1.54362	-0.814883	0.946114	-10.8633	3.28482	0.869868	6.1074	10.6485	6.1074	2.55169	6.36987	5.24817		4.27016	4.27016
2007	AZ3355910935720070630	0.470367			-1.9721	-0.739713	-9.2267	1.00541	19.8731	-4.15302	-1.49439	-3.29257	10.4934	16.0188	-0.398284	20.2135	-4.18092	0.579531	1.90156	1.90156
2007	AZ3355910935720070630	-0.0893528			2.29203	-0.0202472	-2.10497	0.236373	-6.30788	0.895317	4.3839	0.62547	9.96932	15.2019	19.1884	13.8857	7.35284	0.0242878	9.03524	9.03524
2007	AZ3355910935720070630	0.428447			3.92685	-0.452926	-2.60698	5.17584	1.6266	-7.98141	3.31115	-2.99913	9.43708	15.9999	18.3829	15.8116	15.4312	-4.84439	12.1033	12.1033
2007	AZ3355910935720070630	0.106307			-7.70668	5.80345	-3.99478	2.02244	0.802184	5.32598	-1.50845	-0.744146	9.30142	4.80623	7.10497	7.2518	9.69358		1.9313	1.9313
2007	AZ3355910935720070630	0.106781			0.773816	-3.24859	0.771369	-7.69351	-1.56705	-2.30686	14.0183	-0.747464	9.2235	4.68979	6.3591	7.48633	-0.731947		2.62328	2.62328
2007	AZ3355910935720070630	-1.45147			4.73584	-11.1107	-6.27625	5.95306	-1.2866	0.76754	-2.94315	10.1603	9.21616	5.90064	2.23133	7.19306	6.90409		5.27133	5.27133
2007	AZ3355910935720070630	0.670217			5.76831	1.99561	1.06274	0.347926	-9.70167	3.51154	1.70707	-4.69152	9.16776	10.8047	9.39098	8.02027	5.21079	2.91091	6.92876	6.92876
2007	AZ3355910935720070630	-0.639555			5.35268	-0.443353	-6.58581	-5.68423	2.48641	3.15387	-2.75645	4.47688	9.15665	-1.96458	8.9122	1.59573	-2.49018	-30.7112	1.37331	1.37331
2007	AZ3355910935720070630	-0.506531			-4.16949	7.99218	-6.55531	-2.74462	-0.519487	2.61495	-0.163935	3.54572	8.88348	10.2033	6.92948	7.59745	7.66454	12.2564	8.29629	8.29629
2007	AZ3355910935720070630	0.0841816			0.949114	0.927071	-1.42311	1.21955	4.73903	-4.43774	-1.38465	-0.589271	8.72877	8.26638	10.5868	9.89339	8.06733	27.5352	7.43418	7.43418
2007	AZ3355910935720070630	-0.226962			0.185723	-0.730361	1.56988	1.28249	0.67645	0.457386	-5.0303	1.58873	8.68314	7.20214	7.83569	-4.17335	-0.243435	0.243998	6.13305	6.13305
2007	AZ3355910935720070630	-0.342204			-6.64622	-4.5773	3.59724	-2.05233	1.83805	5.11349	0.331643	2.39543	8.40523	14.4924	7.69216	1.65579	14.3364		11.3191	11.3191
2007	AZ3355910935720070630	-0.319904			-14.4641	-3.93459	6.46293	6.37597	3.36355	9.85423	-9.89732	2.23932	8.18964	-18.5806	13.8232	14.5872	8.87286		-14.9843	-14.9843
2007	AZ3355910935720070630	0.369521			3.32219	-1.92883	-6.04787	1.2909	-0.725425	3.27185	3.40383	-2.58665	8.16845	4.20927	5.46573	-0.0254252	1.05145		5.59702	5.59702
2007	AZ3355910935720070630	-1.20914			4.79612	2.30825	0.702418	-4.69012	-22.358	4.42992	6.34741	8.46396	8.10522	-1.73441	0.125728	6.96023	6.13295		4.52107	4.52107
2007	AZ3355910935720070630	0.19629			1.31247	3.45004	-2.70218	1.58272	-4.64339	-0.757093	3.13145	-1.37403	8.08953	8.16028	14.5462	7.43657	11.9739		9.37322	9.37322
2007	AZ3355910935720070630	-0.0970424			-2.40394	6.07186	-2.56486	1.16866	1.45057	-3.33726	-1.06434	0.679297	7.97567	7.16304	10.7123	-0.128015	12.01	-7.39314	29.314	29.314
2007	AZ3355910935720070630	0.162218			-4.5533	-1.90718	4.90229	3.76542	-5.69809	6.35138	-1.72499	-1.13553	7.94017	9.83638	6.04055	8.90456	8.60376		8.93562	8.93562
2007	AZ3355910935720070630	1.63849			-7.43874	2.42372	-0.997553	4.23522	0.528139	10.6035	2.11519	-11.4695	7.89577	4.19481	8.08169	3.9768	1.81715	2.54133	2.7165	2.7165
2007	AZ3355910935720070630	-2.73512			0.729167	-3.27083	-5.6875	-4.77083	-5.6875	5.3125	-5.77083	19.1458	7.72917	-5.85417	-4.1875	7.64583	36.8125		9.8125	9.8125
2007	AZ3355910935720070630	0.673077			-0.0641026	-7.00321	1.13462	2.83654	1.34295	8.94231	-2.47756	-4.71154	7.61538	-5.28846	11.625	-2.59615	-12.6923	-12.4147	5.90705	5.90705
2007	AZ3355910935720070630	0.518775			0.348507	-1.23142	8.71458	-2.60562	-2.72222	0.48399	0.643608	-3.63142	7.50335	4.61708	5.73871	7.30215	-1.01063	21.3558	-0.86129	-0.86129
2007	AZ3355910935720070630	0.705361			0.926527	-0.960086	0.773119	1.86668	2.27206	0.0788497	-0.0196237	-4.93753	7.42	8.80864	9.27855	10.1959	10.5187	-5.74822	1.93136	1.93136
2007	AZ3355910935720070630	-0.262277			-2.29779	-2.48526	2.62094	-0.37839	4.0205	-4.54269	1.22676	1.83594	7.37416	8.54028	4.95347	1.58579	3.4697	16.5879	6.04681	6.04681
2007	AZ3355910935720070630	-0.268783			-15.1776	-2.97804	1.52844	6.78391	3.60982	-1.92257	6.2746	1.88148	7.2499	8.02237	6.69565	2.32966	8.68715		4.56285	4.56285
2007	AZ3355910935720070630	-0.430402			2.86019	-0.0476429	6.66727	3.62953	1.37632	-20.6831	3.18465	3.01281	7.17321	11.7632	13.8907	14.88	12.5324		8.7812	8.7812
2007	AZ3355910935720070630	0.543048			-0.695589	2.85781	7.17984	5.03548	-8.61668	-0.821516	-1.13799	-3.80134	7.15883	11.802	10.3791	13.4857	11.3248		6.77797	6.77797
2007	AZ3355910935720070630	0.0882479			-1.15388	1.47645	1.34365	1.32529	-2.17231	0.113997	-0.315452	-0.617735	7.10803	6.93654	4.65115	2.12364	1.70013	35.8998	3.88362	3.88362
2007	AZ3355910935720070630	0.706503			2.68316	2.2705	-8.02946	1.3951	3.19046	1.26728	2.16847	-4.94552	7.04632	9.80821	11.9617	8.87397	9.79199	-4.10083	7.57265	7.57265
2007	AZ3355910935720070630	0.593604			-2.64333	6.60518	10.0641	1.31913	-0.14213	-7.91644	-3.13123	-4.15523	6.83701	-1.76744	-6.34754	-0.466096	-27.6481		1.18246	1.18246
2007	AZ3355910935720070630	0.178272			2.46725	4.79499	-0.308974	-9.04417	0.492424	1.27704	1.56935	-1.2479	6.69662	6.09476	4.19965	5.71154	10.133		6.29615	6.29615
2007	AZ3355910935720070630	0.521274			3.37345	-0.114632	0.383353	0.240389	0.883985	-0.552649	-0.56498	-3.64892	6.4984	9.52331	14.2823	8.90623	0.327606		4.54174	4.54174
2007	AZ3355910935720070630	0.0527474			-1.9174	0.123204	-0.953002	2.50832	-0.94924	2.11166	-0.5543	-0.369232	6.4624	10.2667	6.43301	4.95407	8.65213	-8.86519	7.56409	7.56409
2007	AZ3355910935720070630	-1.10734			-1.4401	-7.95073	-7.12196	8.92667	-0.760258	0.26811	0.326874	7.75139	6.2286	-0.175659	-4.1787	4.16071	-0.281028		0.759498	0.759498
2007	AZ3355910935720070630	-0.280351			-1.18465	-3.26849	1.88803	1.21253	6.05431	-6.27835	-0.385837	1.96245	6.15648	5.43406	10.8106	3.35698	8.82652	31.3598	5.15293	5.15293
2007	AZ3355910935720070630	0.254734			-1.1742	-6.98	18.9521	-0.873894	-0.491489	-7.52641	-0.12301	-1.78314	6.12191	14.8445	8.42871	-4.62124	-2.02862		11.9842	11.9842
2007	AZ3355910935720070630	0.0646258			2.14975	-1.14617	-4.5037	-4.39411	3.41206	4.80054	0.13401	-0.45238	5.97213	6.05148	6.40738	10.2714	9.02209		8.99722	8.99722
2007	AZ3355910935720070630	-1.10242			-4.68258	-8.59081	0.127048	4.67193	-1.1135	3.70124	-1.83023	7.71691	5.75356	17.6668	12.101	16.267	8.09901		7.69301	7.69301
2007	AZ3355910935720070630	-0.555868			5.28021	-2.42489	-9.1699	4.87001	0.914357	-2.54241	-0.818459	3.89108	5.67045	9.625	0.152716	14.9498	-3.64994		3.64939	3.64939
2007	AZ3355910935720070630	-0.545692			1.86283	4.97774	1.80318	0.378618	6.77336	-13.2486	-6.367	3.81985	5.60493	-0.221382	-14.2065	-3.95033	5.0909		0.490022	0.490022
2007	AZ3355910935720070630	0.427377			15.4121	2.90465	-4.47922	-10.4567	1.0329	-3.99164	2.56957	-2.99164	5.60316	0.574533	7.35864	9.41035	17.0805		7.76998	7.76998
2007	AZ3355910935720070630	0.568377			7.12682	6.73591	7.11045	-13.5968	-15.3405	5.405	6.53773	-3.97864	5.59955	14.5705	19.2086	0.534091	14.4286		8.36136	8.36136
2007	AZ3355910935720070630	0.225952			0.466331	1.98976	2.49682	1.99939	-2.48211	-5.59174	2.70322	-1.58166	5.54067	8.18187	9.04928	11.8595	11.5372	-13.7324	7.09397	7.09397
2007	AZ3355910935720070630	0.521738			-0.939295	0.392503	0.00401811	1.43898	2.90653	0.417004	-0.567569	-3.65217	5.52312	9.30545	18.2291	15.7839	12.5369	5.60925	6.48307	6.48307
2007	AZ3355910935720070630	-0.0775798			4.3166	-2.68803	-3.91488	-0.898678	1.71938	5.7541	-4.83155	0.543059	5.43003	-0.8084	4.09206	5.21475	6.89762	0.751785	0.110582	0.110582
2007	AZ3355910935720070630	0.164892			-0.718349	-1.94591	1.87139	2.97716	-4.16066	-2.69912	5.82973	-1.15425	5.41627	6.52204	11.522	0.730369	10.4708		8.78806	8.78806
2007	AZ3355910935720070630	0.0836483			0.240965	0.859898	0.0104426	0.0832618	2.18007	-2.50869	-0.28041	-0.585538	5.26011	4.34305	6.63308	8.11159	8.57859	-12.7544	3.08334	3.08334
2007	AZ3355910935720070630	0.523369			-7.49022	0.584479	5.48793	1.2152	4.20005	-2.9867	2.65284	-3.66358	5.22084	2.9763	9.15248	3.65213	3.2885		4.85122	4.85122
2007	AZ3355910935720070630	-0.995196			6.49429	-8.77807	12.5603	-7.15022	-5.56229	3.74213	-8.27252	6.96637	5.15361	4.75526	11.4529	-1.73363	6.53304		3.94126	3.94126
2007	AZ3355910935720070630	0.0237281			2.46497	-6.80869	-3.07727	4.91228	-2.03972	6.58176	-1.86724	-0.166097	5.13701	2.29448	7.06852	4.78887	-2.02594	4.0245	-1.69645	-1.69645
2007	AZ3355910935720070630	-0.108099			0.271596	-0.156925	5.12289	-5.8669	-6.16127	0.346831	5.68709	0.75669	5.08192	11.8487	2.93157	4.07218	-2.67688	7.49909	4.32101	4.32101
2007	AZ3355910935720070630	-0.862542			1.4564	1.42151	4.11531	-5.7064	0.871124	-6.43895	-1.75678	6.03779	5.07267	3.36337	5.81686	6.21221	0.347868		2.63081	2.63081
2007	AZ3355910935720070630	-3.95961			11.3357	-13.6612	1.82497	6.6342	-2.65785	7.23728	-38.4304	27.7173	5.02804	11.0034	15.3327	6.31497	16.428	-9.69399	3.16651	3.16651
2007	AZ3355910935720070630	-0.113668			3.23198	-2.42238	2.01542	1.68956	0.372147	-7.0062	1.3238	0.795678	5.02098	7.12713	5.39829	14.0648	9.93095		7.46304	7.46304
2007	AZ3355910935720070630	-0.508604			-7.73977	-5.04886	-8.68523	12.7875	7.34205	1.13295	-3.34886	3.56023	5.00568	30.9784	-1.69432	4.03295	51.2966		25.3239	25.3239
2007	AZ3355910935720070630	-1.10263			3.48219	-4.52722	3.22431	3.28327	-2.53441	-4.66401	-5.98252	7.7184	4.99875	4.84527	8.02453	8.10568	10.2688		7.66887	7.66887
2007	AZ3355910935720070630	0.252125			4.9452	-0.956059	-1.59953	0.828539	0.79356	0.544595	-2.79144	-1.76487	4.8211	7.94957	10.0316	12.5151	9.87393		7.35625	7.35625
2007	AZ3355910935720070630	-0.0272045			0.00150412	-1.33795	0.0272012	-2.0307	4.47537	-0.927005	-0.398845	0.190431	4.70842	-2.31644	9.78654	7.02742	6.64239		9.60658	9.60658
2007	AZ3355910935720070630	-0.0132888			0.886437	4.31895	-0.934603	-1.92333	-1.8564	0.815238	-1.39931	0.0930216	4.64813	9.11493	11.4233	12.2226	14.1544	16.6597	11.709	11.709
2007	AZ3355910935720070630	2.1881				-0.428571	0.938095	17.9381	-0.795238	-22.5952	18.0714	-13.1286	4.6381	-3.89524	28.7714	-3.79524	4.27143	8.93761	11.9048	11.9048
2007	AZ3355910935720070630	-0.329433			-3.43722	-1.69298	1.20372	3.83265	-4.88597	2.64354	0.0302302	2.30603	4.59024	6.27339	7.02735	4.43834	5.71196	12.9041	8.35733	8.35733
2007	AZ3355910935720070630	0.142285			-3.84856	7.56811	3.22196	-4.35497	5.50401	-5.66907	-1.42548	-0.995994	4.54247	10.1322	-6.8101	-2.86138	10.7091	13.6451	-1.9383	-1.9383
2007	AZ3355910935720070630	-0.199755			-2.93995	-3.42525	7.24142	-0.76348	-5.86152	2.05678	2.29371	1.39828	4.45057	8.6826	6.75776	4.71691	-1.59191		3.61397	3.61397
2007	AZ3355910935720070630	0.598166			1.77472	-4.80669	4.08685	1.71583	2.5237	-1.18339	0.0761417	-4.18717	4.35929	3.93441	11.5596	5.44559	9.27142		-3.93079	-3.93079
2007	AZ3355910935720070630	0.425277			1.60862	3.49408	2.47147	1.18368	-5.72182	1.35811	-1.4172	-2.97694	4.34815	6.46365	6.11135	2.92042	11.7696	5.34088	0.519152	0.519152
2007	AZ3355910935720070630	4.1199				11.0306	10.1378	15.602	8.17347	-41.6122	21.3878	-24.7194	4.20918	10.4949	13.5663	21.7806	6.45918		8.7449	8.7449
2007	AZ3355910935720070630	-0.20488			-0.628817	-4.84812	-3.4046	0.475977	0.0935583	4.27599	2.60185	1.43416	4.20511	-8.02301	0.755476	7.60029	8.5742	11.8957	4.5923	4.5923
2007	AZ3355910935720070630	-0.0619898			9.33869	-1.2875	-0.694643	-8.95893	-2.79702	5.56488	-1.5994	0.433929	4.13631	3.68631	5.2244	6.98869	2.1125		0.972024	0.972024
2007	AZ3355910935720070630	-2.32948			-34.2558	-2.56355	0.943781	2.43699	7.88749	9.24993	-0.00517599	16.3063	4.11574	5.56026	10.8032	8.50376	11.7277		9.82682	9.82682
2007	AZ3355910935720070630	-0.092775			-3.44089	-3.56158	1.10591	0.938424	4.20197	2.05172	-1.94499	0.649425	3.98604	-2.44417	-0.499179	10.358	-1.16256		-0.252874	-0.252874
2007	AZ3355910935720070630	0.700004			-0.861735	6.22861	-4.25967	-0.704047	4.80763	-1.09567	0.784906	-4.90003	3.83195	3.10395	-0.0023033	-0.362768	-1.68665	6.59102	-0.974639	-0.974639
2007	AZ3355910935720070630	-3.35504			6.14583	-28.6875	0.231199	-1.48018	-2.03506	9.72917	-7.38872	23.4853	3.61331	-5.41514	-7.32978	1.09096	6.17022	3.04297	-1.54929	-1.54929
2007	AZ3355910935720070630	-0.709558			0.336538	8.18469	-5.56656	-6.54458	-5.27985	-2.15397	6.05682	4.96691	3.20067	-5.06106	-7.74438	-0.07505	-3.61851		-6.98614	-6.98614
2007	AZ3355910935720070630	0.378876			-0.0559033	-5.34453	-0.523402	3.41716	-8.74171	-3.25918	17.1597	-2.65213	3.11603	13.6479	28.3839	8.90787	9.19603	-0.708097	5.70167	5.70167
2007	AZ3355910935720070630	-0.639274			1.67349	3.29285	-2.76291	6.90536	-5.86541	-8.364	0.645711	4.47491	3.11488	9.64444	36.3901	26.0141	1.99054	3.28756	7.47111	7.47111
2007	AZ3355910935720070630	4.17778				8.11111	3.11111		-23.5556	37.1111	-3.88889	-20.8889	3.11111	23.4444	4.11111	22.1111
2007	AZ3355910935720070630	0.0858369			2.06564	0.0017629	0.582151	-0.41453	-7.06908	2.02964	3.40528	-0.600859	3.06763	4.0829	-2.44954	-1.18938	2.87185		4.76234	4.76234
2007	AZ3355910935720070630	2.7816			11.1074	5.09308	5.46451	-1.36585	1.01451	-4.97835	3.13594	-19.4712	2.98594	2.85022	-19.4926	-0.564063	4.73594	-22.4605	-0.50692	-0.50692
2007	AZ3355910935720070630	0.142571			0.420946	2.35008	0.429889	-0.95858	-5.88031	4.76002	-0.124041	-0.998	2.88938	7.98115	9.87907	2.44457	6.39585	-2.34277	5.93434	5.93434
2007	AZ3355910935720070630	0.138393			-0.485417	0.33125	-0.19375	-2.66042	6.09792	-3.90208	1.78125	-0.96875	2.68958	-0.41875	0.764583	-16.1438	4.30625	4.65413	1.84792	1.84792
2007	AZ3355910935720070630	0.384017			12.2186	5.26755	-14.3537	2.63231	-0.713369	-0.605625	-1.7577	-2.68812	2.6845	5.9432	29.0696	8.47013	15.3506		15.6216	15.6216
2007	AZ3355910935720070630	0.0280154			-6.94714	3.16438	0.20727	-0.97348	-1.99381	0.875084	5.8638	-0.196108	2.55391	23.4074	5.25597	-3.87878	5.03186		8.89319	8.89319
2007	AZ3355910935720070630	-0.0440848			-2.91016	-3.72266	10.3711	-11.4102	-2.78516	0.308594	9.83984	0.308594	2.46484	-0.816406	15.3398	36.3711	4.24609		-8.66016	-8.66016
2007	AZ3355910935720070630	-0.8125			0.1875	-4.5625	9.4375	-6.8125	-6.8125	7.6875	-4.8125	5.6875	2.1875	9.4375	-3.5625	-5.8125	-6.8125	0.909339	2.9375	2.9375
2007	AZ3355910935720070630	2.19761				-16.9288	3.53124	11.5149	7.82041	26.7297	-19.4818	-13.1857	2.10663	12.4297	-3.16027	-7.74661	-7.13953		14.372	14.372
2007	AZ3355910935720070630	1.46308			9.85402	-16.5632	-7.463	4.02652	7.7095	7.86568	4.81206	-10.2416	1.94027	8.34586	18.1897	16.1384	6.06847		6.79108	6.79108
2007	AZ3355910935720070630	0.341001			-7.61339	1.72721	2.53228	0.780893	1.84459	-1.58857	4.704	-2.38701	1.86633	10.4258	7.29713	11.9366	10.6478	-13.0421	7.32257	7.32257
2007	AZ3355910935720070630	-3.20183			-95.1344	20.9367	11.1734	32.818	12.6182	-7.75758	2.93276	22.4128	1.82573	50.3431	17.2948	39.3929	34.5847		22.6031	22.6031
2007	AZ3355910935720070630	-0.229752			2.53647	0.591055	-0.0592613	-3.82232	-0.754475	0.281522	-0.381255	1.60826	1.8106	0.519853	4.20636	9.10688	8.17136	20.7524	9.60549	9.60549
2007	AZ3355910935720070630	-0.0196678			0.934338	0.147328	-1.74164	0.756209	-0.926577	0.183162	0.50951	0.137675	1.79017	3.51141	2.56119	-0.523521	-0.697377		2.49866	2.49866
2007	AZ3355910935720070630	0.745742			1.00481	-3.96442	-8.4125	1.76635	-13.426	9.11635	19.1356	-5.22019	1.76635	-0.750962	-19.9279	-16.2817	0.191346	23.207	-0.0836538	-0.0836538
2007	AZ3355910935720070630	-2.01844			-11.0186	1.14122	1.78381	-0.152254	-4.5199	-4.32872	2.96539	14.1291	0.985854	-10.6503	8.61309	-0.180387	12.9047		-3.67847	-3.67847
2007	AZ3355910935720070630	-0.0349356			6.00618	-6.67115	0.953852	-0.458939	8.48292	-8.05196	-0.505451	0.244549	0.805596	3.69222	6.85211	-6.0258	3.09048		5.70967	5.70967
2007	AZ3355910935720070630	-0.338234			7.07143	-28.9975	-1.79106	7.73585	-4.48661	14.2598	3.84051	2.36764	0.726345	-7.51657	4.22513	20.6988	17.1091		-6.2275	-6.2275
2007	AZ3355910935720070630	0.380005			2.12216	-3.47822	9.2642	7.20739	-11.5502	-1.85133	0.946023	-2.66004	0.654356	5.81723	9.74337	9.88352	11.3911		9.38731	9.38731
2007	AZ3355910935720070630	1.55275			3.79153	-11.6665	-0.0627688	26.3845	-1.67298	-2.96976	-2.93481	-10.8692	0.608199	2.28831	-5.91223	11.1845	2.39046	-12.6337	0.358199	0.358199
2007	AZ3355910935720070630	1.04802			3.38714	-3.44143	-2.77376	3.25932	-2.49707	4.49302	4.90895	-7.33617	0.529999	7.68037	10.1465	0.58263	2.09391	12.6516	29.7014	29.7014
2007	AZ3355910935720070630	1.13447			-1.95176	-6.73462	3.44221	7.07151	10.239	-1.32885	-2.79623	-7.94127	0.449586	18.5291	5.91501	4.90567	2.73998		4.42828	4.42828
2007	AZ3355910935720070630	0.789604			2.9202	2.10337	3.51425	-0.724329	3.03608	-1.64717	-3.67516	-5.52723	0.208231	13.5473	5.24869	7.51918	1.91642		6.75776	6.75776
2007	AZ3355910935720070630	1.22671			2.06163	8.60747	0.394965	7.38941	-4.67031	-5.6217	0.425521	-8.58698	0.20191	3.43385	4.68802	-0.117535	8.15191	-3.48561	4.22135	4.22135
2007	AZ3355910935720070630	0.818326			-1.87155	0.0656107	1.15813	-0.564282	2.19822	3.82375	0.918405	-5.72828	-0.34929	0.896298	-0.831214	6.75205	1.15615		1.35034	1.35034
2007	AZ3355910935720070630	-0.900918			-3.91736	1.14274	-1.13347	1.72458	0.317935	0.155531	-4.59639	6.30643	-0.362372	24.2872	19.6325	2.05707	6.55067		4.12612	4.12612
2007	AZ3355910935720070630	1.15761			0.900696	-4.61026	9.1402	-3.86269	-2.5707	3.09759	6.00843	-8.10326	-0.431318	7.94148	-1.14632	4.46886	1.14644	0.675984	2.68356	2.68356
2007	AZ3355910935720070630	-1.47507			-11.0346	-5.63936	1.84576	-1.03996	-3.03341	4.13564	4.4404	10.3255	-0.552455	-10.9989	-15.4114	-3.45246	5.13147		-0.416146	-0.416146
2007	AZ3355910935720070630	-1.1336			-4.86222	2.39732	4.78229	9.47878	-1.86984	-17.0443	-0.817213	7.93517	-0.587138	0.478025	11.6745	13.3863	-20.0518		2.40127	2.40127
2007	AZ3355910935720070630	-0.676227			7.75906	8.06552	-19.0605	-5.65449	4.9517	2.45781	-3.25266	4.73359	-0.95243	20.425	17.0059	5.92496	22.6392	8.65161	18.522	18.522
2007	AZ3355910935720070630	-0.162433			-9.02703	1.33624	4.73619	14.3934	-8.2904	-2.33048	-1.95496	1.13703	-1.02767	4.38132	16.4547	16.0511	20.972		11.2415	11.2415
2007	AZ3355910935720070630	0.600837			5.13559	-0.632883	7.32297	-6.10315	-2.4545	-2.16892	3.10676	-4.20586	-1.51036	7.89685	2.87432	7.89414	-2.21216	-3.61572	8.84369	8.84369
2007	AZ3355910935720070630	0.570608			-0.538136	-2.87652	-0.492441	7.41313	-0.490489	1.90493	-0.926226	-3.99425	-1.51396	10.8189	6.18435	12.6563	16.1621		-3.18824	-3.18824
2007	AZ3355910935720070630	-0.110869			-1.50961	2.17344	2.92669	2.31877	-4.79692	-5.32842	3.43996	0.776085	-1.67814	4.77379	-5.48931	3.802	2.86926		5.57528	5.57528
2007	AZ3355910935720070630	-0.496127			10.1175	2.32229	-7.28614	-0.0753012	4.96687	-6.43675	-7.08133	3.47289	-1.93072	1.14759	-1.2741	-8.51506	11.6355	4.93229	-6.0753	-6.0753
2007	AZ3355910935720070630	-1.26945			4.63616	7.26116	5.9933	-6.14955	-7.48884	-3.23884	-9.89955	8.88616	-2.23884	-11.5781	-26.7388	2.67188	0.921875		0.707589	0.707589
2007	AZ3355910935720070630	-0.0166143			-2.74963	-11.1101	16.55	-1.78114	2.54707	-5.44487	1.87234	0.1163	-2.7511	7.7859	-0.181868	9.98663	-48.1306		-5.66905	-5.66905
2007	AZ3355910935720070630	0.0218254			2.56905	-0.347619	-1.76429	35.369	-41.681		5.98571	-0.130952	-2.84762	0.919048	48.569	5.28571	12.6145	27.4807	-7.30595	-7.30595
2007	AZ3355910935720070630	0.297483			3.98052	-14.5641	2.36226	-10.33	1.46737	12.8939	6.27234	-2.08238	-2.91191	5.48882	18.9677	12.0704	8.0083		17.7121	17.7121
2007	AZ3355910935720070630	0.519841				8.88095	2.88095	8.29762	-14.2024	1.04762	-3.78571	-3.11905	-3.61905	-5.70238	13.4643	9.71429	0.214286	5.79976	-8.53571	-8.53571
2007	AZ3355910935720070630	-0.540179			38.1562	-18.8438	-9.34375	3.53125	-8.46875	0.28125	-9.09375	3.78125	-3.71875	-9.21875	15.1562	12.4062	-7.34375		11.5312	11.5312
2007	AZ3355910935720070630	-0.140053			3.71624	-4.12747	2.12505	3.69475	-2.96734	4.68952	-8.11113	0.980372	-3.83662	-1.56865	18.2511	6.92808	9.01305		3.78103	3.78103
2007	AZ3355910935720070630	-0.477675			-1.00199	-13.9728	-7.834	8.94319	2.60632	11.6912	-3.77564	3.34372	-3.9622	-29.5705	-6.3424	6.27387	0.171309		2.35875	2.35875
2007	AZ3355910935720070630	-1.06519			1.96019	-10.8973	3.23681	-1.30384	-4.56603	0.257139	3.85673	7.45633	-4.28961	-8.15953	0.0416921	3.48885	-3.16562	-4.08703	-1.18189	-1.18189
2007	AZ3355910935720070630	0.942066			18.272	-19.3274	-9.99787	14.0845	-2.7706	11.3658	-5.03196	-6.59446	-4.5831	2.69247	-1.2223	3.15554	-12.0206		2.39702	2.39702
2007	AZ3355910935720070630	-1.52518			1.25754	-1.02364	2.09851	-9.96333	-3.81355	4.02491	-3.25674	10.6763	-5.32485	8.24183	-5.22869	2.39428	21.6993		10.1523	10.1523
2007	AZ3355910935720070630	-0.0231437			-5.99149	1.38382	2.4914	7.57918	-1.87365	3.7065	-7.45776	0.162006	-6.58019	-3.28939	20.0329	8.59826	14.5649		-9.00343	-9.00343
2007	AZ3355910935720070630	-1.47095				3.0018	-0.765499	25.0584	-12.8787	-21.168	-2.07367	8.8257	-8.10512	6.73765	41.4169	-12.4133	-2.28751		30.398	30.398
2007	AZ3355910935720070630	1.34722				-13.75	-6.5	-6.33333	8.41667	38.6667	-12.4167	-8.08333	-8.91667	-5.5	-5.33333	-3.41667	-5.66667		-7.08333	-7.08333
2007	AZ3355910935720070630	-0.573042			-5.01251	3.85154	-1.01434	2.30043	2.90174	-5.84757	-1.19057	4.01129	-9.30439	2.11489	2.9141	16.5043	22.139	-10.4936	-0.917913	-0.917913
2007	AZ3355910935720070630	-4.16232			9.46226	1.56089	0.508579	-39.5745	10.067	-4.73988	-6.42065	29.1363	-11.0445	-3.71296	-5.91803	0.0493478	-9.85296	-5.44062	-7.30142	-7.30142
2007	AZ3355910935720070630	0.751812			-8.37862	1.50543	6.46196	4.70833	-1.84239	7.44746	-4.63949	-5.26268	-11.1902	1.02717	19.5779	11.904	-10.3931	-17.7247	-9.04529	-9.04529
2007	AZ3355910935720070630	-3.06162			5.77697	3.76251	1.82953	-8.47191	3.2906	-9.79143	-17.8276	21.4313	-12.6352	13.4413	5.02809	0.215517	6.39794		10.1846	10.1846
2007	AZ3355910935720070630	-0.257328			4.43683	6.16475	-0.674348	0.924196	1.66707	0.604407	-14.9242	1.80129	-18.6994	0.928846	-2.65899	-1.78876	1.39539	1.22713	1.81019	1.81019
2007	AZ3355910935720070630	1.39408			-0.753599	1.03988	0.826307	3.034	4.45762	-0.692494	1.84687	-9.75859	-19.3467	5.68442	3.1712	4.21849	4.64476		1.18295	1.18295
2007	AZ3355910935720070630	-1.16067			3.04572	-15.886	-2.85272	-19.7416	18.2156	1.24769	7.84662	8.1247	-25.902	-21.3405	-5.69883	-6.58653	59.7871		4.94288	4.94288
2007	AZ3355910935720070630	2.18571			-10.5	8.7	12.3	-1.2	4.7	-1.4	2.7	-15.3	-35	-11.7	-14.3	-15	-9.9	2.82849	-10.1	-10.1
2008	OR4474312145320080505	-3.14087		48.3462	13.5192	-3.18846	-21.8885	-48.4885	-4.11154	-4.35769	-4.95769	25.1269	51.0047	-34.0423	-15.0962	8.78846		-23.7346	-23.7346
2008	OR4474312145320080505	0.532461		7.06797	-5.72137	4.4801	2.78802	-5.90942	4.17221	0.163117	-2.78094	-4.25969	42.8116	7.2374	-0.289527	8.83793	8.8316	8.41991	8.41991
2008	OR4474312145320080505	3.21759		5.92593	12.2593	7.92593	7.25926	-4.40741	-13.0741	7.92593	1.92593	-25.7407	42.5926	8.59259	-13.7407	19.5926	5.62946	7.92593	7.92593
2008	OR4474312145320080505	5.5626		-18.1539	27.0086	-26.114	18.2916	25.735	15.9426	-14.0008	15.7916	-44.5008	38.7633	21.4709	32.24	64.7633		-33.5951	-33.5951
2008	OR4474312145320080505	-0.847021		9.03487	1.43684	-13.3137	35.8216	2.36073	-9.57267	-33.893	1.3491	6.77617	31.7688	5.58378	23.8301	6.43578		25.07	25.07
2008	OR4474312145320080505	-0.308463		-15.9742	16.0956	17.6537	1.02584	-51.9742	11.3514	5.51421	13.8398	2.4677	28.0491	6.56072	-11.9974	21.0956	-8.60464	5.49096	5.49096
2008	OR4474312145320080505	1.59567		-7.37073	-17.1764	4.60978	10.7215	15.1285	33.4921	-19.5531	-7.0863	-12.7654	26.1355	-2.25714	17.6994	11.0116		35.2627	35.2627
2008	OR4474312145320080505	-0.0675154		1.73457	-9.29321	16.3735	4.29012	-5.12654	-14.5154	-1.32099	7.3179	0.540123	25.1512	3.70679	-34.321	14.0401	12.7937	1.76235	1.76235
2008	OR4474312145320080505	2.80583		-10.0124	-14.3085	2.86257	5.13889	7.48099	5.34284	13.0205	12.9218	-22.4466	24.8297	13.3889	-36.6572	6.86257	9.97616	5.4481	5.4481
2008	OR4474312145320080505	-1.42043		-8.8502	30.5344	-12.4436	18.5972	16.2609	-21.0639	-21.0393	-13.359	11.3635	21.0814	-26.7989	22.919	-12.8246		-7.722	-7.722
2008	OR4474312145320080505	1.92485		-4.08403	13.2746	6.42593	-2.9853	10.6886	-6.53016	4.83812	-6.229	-15.3988	20.8087	3.43392	7.56708	25.7833		-6.86253	-6.86253
2008	OR4474312145320080505	-0.234294		9.02633	3.89152	-11.2602	-9.0193	-11.866	13.2294	13.367	-9.24305	1.87436	20.0412	18.2992	26.7026	6.89037	10.5813	5.14628	5.14628
2008	OR4474312145320080505	-2.97463		-31.399	-4.74614	12.2971	-13.6494	7.70139	-0.546871	-0.677154	7.22299	23.7971	18.5748	26.9637	31.9823	-35.8197	2.48314	-15.7894	-15.7894
2008	OR4474312145320080505	-0.7211		-57.1312	10.6239	-16.2671	15.6919	11.7957	-1.8312	40.3957	-9.04658	5.7688	18.4855	-5.9312	22.1996	34.647		43.0124	43.0124
2008	OR4474312145320080505	-0.0377385		0.91807	-12.5163	37.3019	-24.3345	4.66554	-12.2738	8.60494	-2.66779	0.301908	18.3019	-20.2132	2.2716	-7.54658	-7.52233	-7.36476	-7.36476
2008	OR4474312145320080505	0.278094		-5.24081	5.75911	-3.09142	4.18773	3.5349	0.638049	-8.7879	5.22509	-2.22475	18.1698	5.62571	1.72359	5.995		2.25626	2.25626
2008	OR4474312145320080505	-1.82134		-3.1268	5.45272	12.4375	0.58319	-22.4806	7.05092	3.27539	-17.763	14.5707	18.009	6.7535	2.95497	-12.1556		2.41668	2.41668
2008	OR4474312145320080505	0.24791		1.65053	5.09184	3.81314	1.46014	3.82879	-6.7273	-4.97397	-2.15989	-1.98328	17.9879	-0.960196	3.20878	9.24824		4.878	4.878
2008	OR4474312145320080505	-0.27103		-0.902198	4.96809	-1.85897	-1.20742	-12.0811	4.84771	5.80257	-1.73695	2.16824	17.5338	13.8908	11.1731	19.8754		3.70995	3.70995
2008	OR4474312145320080505	-0.45153		0.120173	-8.8604	-1.17211	3.20364	3.44913	2.9401	-11.2936	8.00085	3.61224	17.4792	10.2789	19.503	19.584	8.6616	7.12647	7.12647
2008	OR4474312145320080505	-0.2438			6.4566	-1.7934	5.5816	-0.210069	5.5816	-30.5851	13.2622	1.7066	17.2622	12.2483	5.5816	5.78993	4.50807	3.4566	3.4566
2008	OR4474312145320080505	-0.208746		11.3554	13.3312	-24.4234	-24.1456	29.4146	-8.81491	9.33376	-7.72101	1.66997	16.9983	11.3494	17.437	3.92766		-11.9213	-11.9213
2008	OR4474312145320080505	-0.151414		1.84524	3.30952	0.675595	-11.8512	0.077381	6.57738	-1.45833	-0.386905	1.21131	16.8899	8.81845	-1.6994	0.613095	-5.47189	-4.80655	-4.80655
2008	OR4474312145320080505	-0.314194		3.4954	3.75309	0.749819	-1.87113	-3.47806	0.893872	-2.69565	-3.36089	2.51355	15.501	13.0857	11.1262	10.7485	5.29883	-0.876685	-0.876685
2008	OR4474312145320080505	0.348611		-0.636135	-0.100725	0.760592	-3.93165	1.5639	1.54975	-1.48266	5.06582	-2.78889	14.1696	10.5792	4.31141	5.10079		16.4129	16.4129
2008	OR4474312145320080505	0.0611865		-0.900939	1.1923	1.32573	-2.72848	8.91102	-1.15313	-5.76399	-0.393017	-0.489492	13.9205	12.4327	4.17095	12.3557		9.21062	9.21062
2008	OR4474312145320080505	-0.218589		-4.53522	-2.0982	-2.7345	5.56237	-2.53206	0.862236	-2.54379	6.27045	1.74871	13.8131	13.4935	10.163	8.28218		12.2282	12.2282
2008	OR4474312145320080505	0.0627301		-3.51991	10.4249	-3.52272	2.93783	-8.72926	4.35328	-4.34848	2.90624	-0.501841	13.255	13.4069	11.9579	9.80064	-1.44955	16.4837	16.4837
2008	OR4474312145320080505	1.21884		0.414305	2.8336	1.82711	3.56834	6.48389	0.275934	-7.30402	1.65157	-9.75072	12.5425	18.6329	11.1515	16.1512	-18.2409	6.81497	6.81497
2008	OR4474312145320080505	1.19441		-0.0280173	-3.27067	3.34472	-14.6081	1.7678	5.70241	-1.82067	18.4678	-9.55528	12.4524	9.95626	10.5409	-4.00913	-7.13945	-5.2322	-5.2322
2008	OR4474312145320080505	0.451857		-6.64403	25.1476	0.00412021	-4.02711	-9.37513	28.3298	-1.87967	-27.9407	-3.61485	12.1616	2.87823	-2.87039	-8.00873		8.13594	8.13594
2008	OR4474312145320080505	-0.0668037		1.34047	-0.835786	1.30012	-4.21229	0.196117	0.0347032	2.20008	-0.557847	0.53443	12.0518	9.30015	6.85201	9.8132	-4.74886	4.84146	4.84146
2008	OR4474312145320080505	0.465395		2.25366	3.6063	-3.40178	3.6239	-7.42516	0.713206	3.71651	0.636533	-3.72316	12.0024	7.80254	9.26291	10.301		5.60921	5.60921
2008	OR4474312145320080505	-0.242646		0.781164	-0.898836	6.06116	-6.96931	-5.81884	9.06116	-5.45884	1.30116	1.94116	11.7812	-21.8588	0.021164	-6.57884		-7.33884	-7.33884
2008	OR4474312145320080505	-0.141429		-1.01428	-0.200624	5.95535	-2.06073	-1.38533	0.630826	-0.561944	-2.49471	1.13143	11.4638	4.41845	7.23377	-0.736701		-0.296706	-0.296706
2008	OR4474312145320080505	1.00348		-2.79029	-5.35365	5.15791	8.22802	13.1596	-4.53169	-3.65248	-2.1896	-8.02784	11.3874	6.1642	7.30412	3.15806		-2.04783	-2.04783
2008	OR4474312145320080505	0.384294		-4.39288	-1.64373	1.90377	-37.7299	14.0733	8.63036	16.5142	5.71922	-3.07435	11.2414	-38.5316	1.50596	-4.89117	-8.69923	-2.16389	-2.16389
2008	OR4474312145320080505	-0.467308		-1.9682	-4.15189	5.5499	-0.269841	-1.06969	-2.33581	1.14729	-0.640223	3.73846	11.1696	0.712283	-0.412848	-4.03678	22.501	1.76	1.76
2008	OR4474312145320080505	-0.479909		-0.61537	5.15482	-2.84046	-8.68497	7.60553	1.9688	-6.2695	-0.158111	3.83927	11.1202	10.2934	3.98069	14.4647		11.2634	11.2634
2008	OR4474312145320080505	0.563048		8.52079	0.470446	2.0514	-15.4044	-4.97173	6.52895	7.15616	0.152759	-4.50438	10.6126	15.7813	6.51262	17.2494		4.49153	4.49153
2008	OR4474312145320080505	-0.600231		-16.3648	-4.39815	4.55185	4.80185	-5.59815	2.60185	4.80185	4.80185	4.80185	10.2019	20.6019	-33.5981	10.0019		9.40185	9.40185
2008	OR4474312145320080505	-0.975594		0.575257	3.64344	3.13009	-4.95899	-4.55646	0.951357	-1.99103	-4.59842	7.80475	9.86032	7.43461	10.2758	2.27081		11.6394	11.6394
2008	OR4474312145320080505	0.634764		2.67772	-10.0789	3.66552	8.74431	-9.5956	5.44229	-2.59691	6.81965	-5.07812	9.82113	12.1793	6.82615	7.70024	7.05106	4.07785	4.07785
2008	OR4474312145320080505	-0.0162747		2.75139	2.70499	-7.67001	-2.46455	-3.79368	0.660585	0.716994	6.96407	0.130198	9.68254	6.02506	6.9673	12.8054	0.862959	6.85517	6.85517
2008	OR4474312145320080505	-0.432175		-8.82871	-3.18102	2.36095	1.98363	7.54457	-1.54905	-2.28029	0.492512	3.4574	9.43561	0.206798	-11.4191	-3.34244	8.02165	5.83351	5.83351
2008	OR4474312145320080505	-0.221636		16.4123	0.523087	-0.790603	-0.523342	-17.4224	-3.04239	0.791539	2.27874	1.77309	9.28499	2.32904	5.30791	-1.2906		7.92963	7.92963
2008	OR4474312145320080505	-0.271301		3.25015	0.759949	-7.49878	-6.23916	4.40847	0.18306	-0.0110775	2.97698	2.17041	9.12123	14.2676	10.3954	0.977786		18.2311	18.2311
2008	OR4474312145320080505	0.217369		4.09093	5.70688	6.1101	3.68968	0.556411	-11.4631	-2.33278	-4.61922	-1.73895	8.83209	3.32504	-0.204857	3.48423		8.54291	8.54291
2008	OR4474312145320080505	0.604218		4.02213	3.28747	-0.753182	5.14704	-8.59538	0.204689	2.40462	-0.883633	-4.83374	8.74164	29.2217	18.5454	15.0779	9.55605	17.4493	17.4493
2008	OR4474312145320080505	0.75511		-18.9686	4.50783	5.49937	-7.24942	2.03507	8.67114	16.9697	-5.42426	-6.04088	8.702	-18.6263	8.23059	-2.92494		0.930936	0.930936
2008	OR4474312145320080505	-9.63818			86.0863	-63.1042	41.253	-10.9613	-95.247	8.75298	-34.247	67.4673	8.53869	16.5863	-10.8899	-4.81845		-6.31845	-6.31845
2008	OR4474312145320080505	3.50158		-27.7691	-24.3506	-12.0541	56.0793	22.3261	27.4851	-0.106315	-13.5978	-28.0126	8.18255	8.72508	-4.54648	43.8906		14.4636	14.4636
2008	OR4474312145320080505	-0.98196		7.3166	8.84608	0.205251	22.3075	-7.03799	-11.8055	1.32012	-29.0078	7.85568	7.97961	8.48832	19.4478	20.8009		21.0824	21.0824
2008	OR4474312145320080505	0.679454		0.514639	2.04326	0.706289	-6.44607	3.06736	-0.424923	-1.00881	6.98389	-5.43564	7.96712	10.254	6.92501	7.35358	20.3276	7.19724	7.19724
2008	OR4474312145320080505	0.296463		2.18408	0.992321	-2.94718	-2.82146	-3.32126	8.79749	0.170335	-0.682618	-2.37171	7.20992	11.1123	5.931	10.3865	40.2343	4.53949	4.53949
2008	OR4474312145320080505	-1.06885		-1.52855	-0.598927	-2.16849	0.585197	2.86016	-8.36734	4.03037	-3.36325	8.55083	7.17194	5.13021	8.31024	3.31515	3.87844	12.5066	12.5066
2008	OR4474312145320080505	-2.12473		-64.6631	29.3208	-0.353328	-3.02099	5.98745	11.1377	23.2624	-18.6688	16.9979	6.92941	7.53668	7.72257	13.1779		0.112446	0.112446
2008	OR4474312145320080505	0.670469		8.19933	8.13526	-1.79302	-3.85727	-1.80607	11.685	-5.754	-9.44549	-5.36375	6.76545	-5.93791	-1.89902	11.8373		-2.49098	-2.49098
2008	OR4474312145320080505	0.0673501		-10.3409	-4.77983	-7.13196	5.28	1.7347	1.68513	-3.84649	17.9381	-0.538801	6.74667	0.227011	3.73898	8.12188	-5.95321	-8.9653	-8.9653
2008	OR4474312145320080505	0.602983		24.3641	-2.29529	-1.20648	-7.23613	2.74787	-1.51781	-6.72915	-3.30321	-4.82387	6.63498	2.93359	-7.06812	4.97784		-2.7012	-2.7012
2008	OR4474312145320080505	1.38557		1.11799	2.01792	0.244591	6.71981	4.1088	-2.41889	-7.99144	7.28575	-11.0845	6.5032	-0.854948	2.89773	1.82542		3.67713	3.67713
2008	OR4474312145320080505	-0.52368		-2.94921	2.99249	-1.13517	4.7738	-5.1061	7.31857	-3.6178	-6.46601	4.18944	6.47162	7.94559	5.23341	10.0336		5.68694	5.68694
2008	OR4474312145320080505	-1.12444		-5.96378	2.05801	-1.47939	-6.16131	15.5736	2.67311	5.15904	-20.8548	8.99555	6.31509	12.2316	10.4959	4.72322	-2.9683	14.8474	14.8474
2008	OR4474312145320080505	0.595846		-16.0571	19.8842	-3.09476	16.049	5.7304	-24.8255	9.5312	-2.45078	-4.76677	6.23957	-6.31164	9.11812	14.2359	4.46355	11.3847	11.3847
2008	OR4474312145320080505	-0.135567			-24.6883	-0.45299	25.9258	0.801912	1.31172	-4.11966	0.2725	0.948971	6.21368	83.5666	3.14505			1.48819	1.48819
2008	OR4474312145320080505	0.329496		-0.0942982	2.58772	-2.04386	2.01096	2.82237	-3.38596	-2.63377	3.37281	-2.63596	5.95395	7.41447	4.69079	4.13816		11.3289	11.3289
2008	OR4474312145320080505	-1.41403		-15.165	9.06513	-4.85645	-8.68476	-4.86905	11.6953	-2.09237	3.59499	11.3123	5.76009	14.3775	6.36508	-8.25256	4.47503	5.49667	5.49667
2008	OR4474312145320080505	0.645625		-0.553333	-6.07	-2.10333	7.90833	11.1917	-14.8383	9.405	0.225	-5.165	5.63667	-38.1583	7.925	1.77833		-3.66667	-3.66667
2008	OR4474312145320080505	0.0854251		-5.45877	-0.247074	5.55421	-2.25731	3.02011	6.42532	-7.0266	0.673513	-0.683401	5.46172	11.1704	11.2146	-2.21077		2.24188	2.24188
2008	OR4474312145320080505	0.126264		0.368519	5.31895	0.780912	2.87493	-0.480199	2.3839	-1.03319	-9.2037	-1.01011	4.12621	2.24074	3.3292	7.56553	5.45404	3.46467	3.46467
2008	OR4474312145320080505	0.408223		-2.55564	-1.61792	-2.14837	0.20108	2.25987	-0.413885	10.4828	-2.94214	-3.26578	3.87825	10.0668	-4.90965	2.18537		7.52399	7.52399
2008	OR4474312145320080505	-0.0539399		4.39245	-11.7761	5.57126	9.38117	-0.105629	-4.85189	-3.77374	0.730992	0.431519	3.85282	0.349706	2.49073	4.78866	-1.89188	0.58161	0.58161
2008	OR4474312145320080505	0.375016		-0.0799897	-0.217721	16.5716	1.62719	5.38876	-0.936471	1.54154	-20.8948	-3.00013	3.84362	12.0994	9.75103	1.50566		2.68969	2.68969
2008	OR4474312145320080505	0.78021		5.784	-5.1353	2.82009	3.45837	-5.13391	14.7247	-6.0109	-4.26532	-6.24168	3.77499	15.5206	7.00037	22.6094		5.08958	5.08958
2008	OR4474312145320080505	-0.333333			2	2		-11	2	1	2	2	3.66667	12.6667	2	8		2	2
2008	OR4474312145320080505	-2.20264		15.2914	-11.3955	13.9513	1.44441	-22.0122	-11.0316	12.9295	-16.7983	17.6211	3.47391	-21.7194	-9.19832	24.5378		1.17391	1.17391
2008	OR4474312145320080505	0.00988018		-11.254	-2.39912	1.92249	6.27162	-2.86039	7.96989	-2.31757	2.74614	-0.0790415	3.36082	-15.8211	1.91127	6.28181		-6.68335	-6.68335
2008	OR4474312145320080505	-0.279297		9.49835	-12.3114	-3.44164	-3.66861	12.291	0.645983	-5.25988	0.0117677	2.23438	3.00768	10.9297	3.25363	1.31251		7.06101	7.06101
2008	OR4474312145320080505	0.0500778		-3.82249	6.67245	6.64395	-13.0068	1.6187	-4.16668	3.84693	2.61453	-0.400622	2.98318	4.91571	10.1336	8.57236		1.56005	1.56005
2008	OR4474312145320080505	-0.325326			3.57921	0.512861	1.90421	1.68978	-4.64195	-8.1506	2.82921	2.27728	2.78786	5.51959	4.0119	22.0888		7.1369	7.1369
2008	OR4474312145320080505	-0.397279		3.51878	-8.14798	2.61419	2.74733	1.83582	-11.0484	2.05279	3.2492	3.17823	2.53117	-2.66352	-4.35138	0.240597		-0.917042	-0.917042
2008	OR4474312145320080505	-0.625867		12.2357	-6.25446	1.22448	-6.78253	3.17185	-10.7071	4.19992	-2.09481	5.00694	2.34378	-17.9369	-10.4352	-7.08955		6.0929	6.0929
2008	OR4474312145320080505	1.17461		-0.405247	4.87809	11.4559	-0.56358	5.56975	-7.19136	-6.10247	1.75586	-9.39691	2.11698	0.428086	-7.55247	-13.983	28.8622	7.00864	7.00864
2008	OR4474312145320080505	0.174376		-0.731479	-6.2377	1.11157	-1.2565	1.57204	-2.53549	5.99867	3.47391	-1.39501	2.10727	11.59	12.27	2.32152	5.34308	5.83455	5.83455
2008	OR4474312145320080505	0.201424		-8.78114	-0.781139	-5.15089	0.146592	1.25415	-0.192904	15.3365	-0.219795	-1.61139	1.86088	11.4222	0.149953	2.476	0.0113118	-0.192904	-0.192904
2008	OR4474312145320080505	0.140915		1.70634	3.46032	-4.5757	-2.16248	-2.84729	4.8174	-1.28039	2.00912	-1.12732	1.73184	-3.43382	-0.00702598	12.1143	-15.5956	-0.538826	-0.538826
2008	OR4474312145320080505	-0.289025		0.309634	-1.42589	5.62649	1.10585	-7.06399	6.50585	1.10654	-8.47669	2.3122	1.72966	2.07569	-0.740179	-1.98145	-0.785849	1.2995	1.2995
2008	OR4474312145320080505	0.195501		-0.876666	1.13202	-8.39528	-3.63266	-5.96103	22.3595	1.53855	-4.6004	-1.56401	1.66428	-3.47758	5.18247	5.22259	-0.711542	9.74864	9.74864
2008	OR4474312145320080505	-1.37726			3.14525	0.517342	1.0835	-5.65427	1.89665	1.98486	-12.6142	9.64084	1.66409	3.60876	1.5831	15.5518		7.32969	7.32969
2008	OR4474312145320080505	0.0404482		2.00391	1.00641	-4.99677	-4.48222	1.70619	11.0178	-0.770177	-5.16154	-0.323586	1.58755	6.19278	4.0371	4.14414	23.9561	4.73596	4.73596
2008	OR4474312145320080505	-1.17551		-21.6552	-1.68826	7.43666	4.34128	-1.91287	-1.32026	5.90313	-0.508567	9.40405	1.11297	-1.53811	6.52097	-3.21995	1.8232	5.5622	5.5622
2008	OR4474312145320080505	0.213156		1.68683	7.19846	6.27741	-7.81709	2.25349	-20.0222	8.30971	3.81868	-1.70525	0.668557	-3.19209	-2.59161	-0.985151		5.69786	5.69786
2008	OR4474312145320080505	-0.774405		1.5381	-12.5048	-4.60833	14.9738	-2.14762	-2.95833	-1.05119	0.563095	6.19524	0.327381	-1.97619	13.1702	2.62381	-13.5903	2.5131	2.5131
2008	OR4474312145320080505	-1.75382		-42.33	-4.70715	-8.8107	6.46075	8.64457	23.704	-2.81193	5.81981	14.0306	0.314299	-2.46994	13.7935	-1.47185	16.5772	5.25486	5.25486
2008	OR4474312145320080505	-1.70412		-0.916963	-2.18573	-7.47332	8.09831	-5.70297	-6.90062	4.65501	-3.2067	13.633	0.209937	6.96432	-1.03002	-15.9163		-10.2419	-10.2419
2008	OR4474312145320080505	-1.34965		-16.2839	-1.16087	1.80351	3.53936	-6.84218	17.7202	-11.5479	1.97445	10.7972	-0.271351	-0.367315	5.83913	-11.0799		5.81102	5.81102
2008	OR4474312145320080505	-0.0287217		2.58462	1.13345	0.445492	-0.850226	-3.65417	0.191646	0.347165	-0.427752	0.229773	-0.35016	-0.711364	2.93379	2.14014		0.338803	0.338803
2008	OR4474312145320080505	0.408886		-15.7108	-12.657	5.4776	4.05674	0.305281	12.046	-4.83877	14.5921	-3.27109	-0.362731	1.29808	-11.1801	-3.14337		11.5943	11.5943
2008	OR4474312145320080505	-1.73047		0.178077	13.5348	-2.96522	-5.10952	-4.31278	-8.88696	2.17096	-8.45307	13.8437	-0.638996	4.28072	-20.4967	-6.06176		6.26446	6.26446
2008	OR4474312145320080505	0.683826		4.31857	-4.62149	3.35673	-4.30204	-6.23474	-2.29766	8.91311	6.33811	-5.47061	-1.17241	12.5105	0.479537	1.89421		12.2699	12.2699
2008	OR4474312145320080505	-0.626486		-3.03114	-10.1439	-7.20323	-3.01718	-3.22183	7.97119	-0.969509	14.6037	5.01189	-1.87649	2.70026	-2.01951	-2.62881	-6.47245	-8.56718	-8.56718
2008	OR4474312145320080505	4.54422			-42.6939	-28.4082		-21.8724	54.3418	45.3418	20.5561	-27.2653	-2.33673		-36.6224			-8.44388	-8.44388
2008	OR4474312145320080505	-0.0381594		4.18743	-6.19473	-9.49102	-7.60213	-7.2688	5.36083	-2.95398	23.6571	0.305275	-2.39843	-12.1577	7.30527	6.2312		3.39787	3.39787
2008	OR4474312145320080505	0.268643		-15.7514	1.43798	3.01709	8.4897	-5.36162	12.0194	-0.979138	-0.722778	-2.14914	-2.7861	11.9883	12.7807	7.66166		7.38202	7.38202
2008	OR4474312145320080505	-1.05215		-3.66819	-9.09045	13.1519	7.59248	-6.4563	4.50407	-10.063	-4.3877	8.41717	-3.06148	-0.892276	4.49492	7.28303		-0.569106	-0.569106
2008	OR4474312145320080505	0.0944444		6.96023	7.19181	5.23392	10.2339	7.64444	6.73918	-49.4398	6.19181	-0.755556	-3.1345	-4.39766	-6.1345	-2.92398	4.14402	10.0129	10.0129
2008	OR4474312145320080505	-0.0451818		-0.0675388	3.08327	-2.74323	-0.430266	-9.71361	8.97453	-0.18712	0.722516	0.361455	-3.49136	5.29083	-0.583101	8.44552	16.7836	-5.37692	-5.37692
2008	OR4474312145320080505	-3.23346		-21.3613	-28.4642	-19.0835	19.6255	20.9019	-6.87446	21.9998	-12.6113	25.8676	-3.93236	-7.65078	21.3609	0.722029		-23.2166	-23.2166
2008	OR4474312145320080505	-0.240422		4.39956	-71.7713	-4.55557	-10.8967	18.1704	51.9613	10.3226	0.44623	1.92337	-4.13965	-34.5338	-17.161	-17.3769		28.6694	28.6694
2008	OR4474312145320080505	0.0228517		-2.13423	-6.85426	-4.16388	-4.69718	19.1054	13.9132	-4.98921	-9.997	-0.182813	-4.15751	-3.33578	-11.1164	-6.76051	-4.52027	2.82799	2.82799
2008	OR4474312145320080505	-1.70462		15.8042	14.5878	-18.1823	22.4926	-16.171	16.3578	-31.8176	-16.7085	13.637	-4.32988	-20.2283	-38.7694	-4.04324		-29.4497	-29.4497
2008	OR4474312145320080505	-0.825211		-11.3728	-1.35635	14.6453	5.863	-3.3407	-9.95031	1.60365	-2.69354	6.60169	-4.4833	-3.19864	-7.60581	-0.93883		-16.3775	-16.3775
2008	OR4474312145320080505	-3.76514		-6.60816	-4.47891	19.0327	-14.7252	-6.22857	-4.11293	-5.91293	-7.08707	30.1211	-4.52245	-3.01088	-10.015	-6.80272		-6.17551	-6.17551
2008	OR4474312145320080505	-0.760937		7.75465	-6.40937	3.37607	-10.476	1.41296	0.043909	-2.81507	1.02532	6.0875	-4.55673	-5.382	2.0984	-3.08109		-4.1262	-4.1262
2008	OR4474312145320080505	-0.675463		-3.24074	4.33704	-4.96296	-1.41296	4.70926	-15.0963	-4.49074	14.7537	5.4037	-5.43519	-2.26852	-1.15741	-18.1296		-4.93519	-4.93519
2008	OR4474312145320080505	-2.02918		2.17114	31.7623	3.54111	-9.82428	-3.80505	-3.53582	-20.305	-16.2377	16.2334	-6.32428	-23.6416	22.8969	-3.66082		3.50265	3.50265
2008	OR4474312145320080505	-0.326027		4.70269	-2.4683	3.1402	-10.2987	1.93575	8.81429	-3.59097	-4.8432	2.60822	-6.93753	-3.65413	2.37542	-13.6894		-0.00392962	-0.00392962
2008	OR4474312145320080505	-0.833714		-1.83147	-18.8591	5.93058	-2.02159	0.519912	10.8571	-3.01107	1.746	6.66971	-7.17376	0.386315	-10.4702	-12.0346	18.2016	-2.09353	-2.09353
2008	OR4474312145320080505	-0.377068			2.64742	-9.77719	37.0649	-6.57719	0.267257	19.0284	-45.2931	2.63948	-7.22163	11.298	-1.51608	25.9212	24.7047	18.1617	18.1617
2008	OR4474312145320080505	-0.723793		-24.579	10.2843	-9.70473	-23.5404	12.3993	34.4563	-10.6313	5.52528	5.79034	-8.79126	-10.3564	5.10359	-29.0508		-5.30385	-5.30385
2008	OR4474312145320080505	-0.30428		-4.07086	-2.84892	1.23016	2.04776	-4.27112	3.32582	-0.695862	2.84878	2.43424	-9.29663	1.95082	-0.0160147	7.92786	-8.27421	-0.800454	-0.800454
2008	OR4474312145320080505	0.272764		-0.687771	-9.41104	21.8217	-1.22739	-10.0488	2.05059	-5.58337	5.2682	-2.18211	-12.64	4.84179	10.2166	-9.07268	-16.1481	0.0908456	0.0908456
2008	OR4474312145320080505	-3.97061		-36.6836	10.0105	-1.70517	-2.10749	-0.356036	-5.93437	0.309341	4.70199	31.7649	-12.71	13.7484	2.8548	-6.44404		4.45151	4.45151
2008	OR4474312145320080505	-5.83464		-7.25347	-15.1094	25.1997	16.4375	-24.2604	12.5833	-21.9774	-32.2969	46.6771	-12.7535	-40.441	-33.5017	-38.7778	-5.45868	17.0868	17.0868
2008	OR4474312145320080505	-1.47305		-4.24089	8.97818	9.5901	-19.9997	6.27375	16.1746	-24.8537	-3.70678	11.7844	-13.1068	-20.0731	5.42154	17.3799		-45.951	-45.951
2008	OR4474312145320080505	-3.13082		3.91528	0.376487	-26.6478	71.6983	-7.96562	-24.996	-41.1397	-0.28748	25.0465	-13.1255	6.97973	-7.96157	-1.5061		3.77527	3.77527
2008	OR4474312145320080505	1.04969		5.3358	-3.3642	-14.9753	-1.7642	-11.3864	7.52469	2.71358	24.3136	-8.39753	-13.7642	-17.742	6.2358	-0.775309		5.28025	5.28025
2008	OR4474312145320080505	0.696016			1.15096	-18.2106	71.8202	27.7356	-42.7337	-20.1567	-14.7337	-4.87212	-16.4644	7.16635	-6.11827	-30.3337		-15.0875	-15.0875
2008	OR4474312145320080505	-1.30702		-1.09164	-8.0245	0.415654	1.77859	6.23226	-9.3662	1.92338	-2.32373	10.4562	-19.1442	10.6222	13.8191	0.0913301		21.9658	21.9658
2008	OR4474312145320080505	0.138042		31.1777	3.51405	-5.99992	-15.5691	5.8317	-25.0281	-1.21148	8.38947	-1.10433	-23.817	-23.686	-6.62108	-2.42639		-2.93133	-2.93133
2008	OR4474312145320080505	-2.18621		2.91724	4.5931	4.48966	0.82069	-1.55862	8.93103	0.924138	-38.6069	17.4897	-30.5241	2.03448	4.8	0.434483	2.26087	31.0552	31.0552
2008	OR4474312145320080505	-1.85319		3.51816	4.56463	-11.8244	-17.0179	7.04205	-11.1439	7.18991	2.84593	14.8255	-31.9522	-14.2616	4.59158	-10.0281		5.72821	5.72821
2009	AZ3424810944720090512	1.70051	3.52236	3.73477	5.19686	12.2911	-29.9376	10.178	21.7452	6.68073	-18.1069	-15.3046	52.4713	36.9606	-7.18689	2.61326	11.8299	11.8299
2009	AZ3424810944720090512	1.32993	-8.13282	12.0689	-10.3829	10.6146	-4.24518	4.49462	0.524385	16.5195	-9.49172	-11.9694	30.751	11.4462	21.2285		18.8696	18.8696
2009	AZ3424810944720090512	-0.847482	3.33971	-5.14402	-11.9133	-6.5671	2.15496	28.7966	-10.0353	-3.73951	-4.51943	7.62733	27.8372	-3.98213	4.80314	-12.6637	-0.293109	-0.293109
2009	AZ3424810944720090512	-0.0892157	9.21471	-12.4029	-11.6088	-7.84412	-8.84412	7.39118	5.00882	2.45	15.8324	0.802941	19.7735	20.9206	-4.55	-10.4328	10.2735	10.2735
2009	AZ3424810944720090512	0.737458	2.6446	2.56838	14.5785	-12.5883	12.7605	-7.31019	0.318761	-4.1985	-2.13663	-6.63713	19.5834	9.45978	15.3433	0.445754	16.7001	16.7001
2009	AZ3424810944720090512	-0.0797007	-7.6413	2.52284	-14.7974	18.9466	-6.73318	3.84309	1.39795	17.1294	-15.3853	0.717306	19.174	-0.8438	2.1562		14.2338	14.2338
2009	AZ3424810944720090512	-0.863068		2.49714	20.634	-7.98032	-20.5528	-5.26185	-6.00635	3.11925	6.64636	6.90454	19.1708	-6.63705	26.6485	0.950841	10.9469	10.9469
2009	AZ3424810944720090512	1.38294	19.5179	-51.0536	9.625	-2.27976	11.6369	8.05357	-6.50595	18.7679	4.68452	-12.4464	18.4107	21.1726	15.6369		18.9583	18.9583
2009	AZ3424810944720090512	-0.0762087	13.5318	-4.61082	-3.94019	-8.60614	-8.11571	3.78478	-1.6212	4.95572	3.93588	0.685878	17.9576	7.80859	3.88185	8.99347	10.7317	10.7317
2009	AZ3424810944720090512	-0.314424	3.59932	0.164536	-12.0429	-4.51711	-1.46327	2.91652	-3.30383	9.02368	2.79326	2.82982	17.086	14.5898	31.6475		27.9394	27.9394
2009	AZ3424810944720090512	0.559048	-3.84589	7.5239	8.13606	4.90289	-11.297	3.52457	-0.285165	-0.61654	-3.01142	-5.03143	16.2558	-6.34219	1.67376	-5.56017	-7.68061	-7.68061
2009	AZ3424810944720090512	-0.41974	1.54414	-3.45403	1.12564	4.06337	1.96172	-2.16923	1.1641	1.95348	-9.96685	3.77766	15.9672	3.7978	6.54872	5.94938	-0.965018	-0.965018
2009	AZ3424810944720090512	-0.224928	-5.84181	-3.12842	-3.60247	11.9987	4.88448	-0.034147	-18.0313	6.70042	5.03025	2.02435	14.2603	-3.34082	-4.63895	7.62178	-10.6237	-10.6237
2009	AZ3424810944720090512	-0.872124	13.1445	-6.2883	5.00118	-6.34236	-4.59016	-4.22106	12.1759	-18.637	1.90821	7.84911	13.3152	13.8371	15.9676		14.6147	14.6147
2009	AZ3424810944720090512	-0.0602222	0.295333	-2.21133	-8.46467	8.56867	-1.90467	-1.24467	-0.838	1.85533	3.402	0.542	13.122	12.0353	12.6087	9.10962	5.042	5.042
2009	AZ3424810944720090512	-0.198441	1.37029	-6.688	1.03168	-8.52477	15.9097	-0.810029	-7.19835	5.162	-2.03852	1.78597	12.9554	11.0006	13.0124	10.465	7.91272	7.91272
2009	AZ3424810944720090512	0.0116479	10.6411	-0.680064	1.75006	0.44142	4.2678	-11.7261	-5.27534	3.66898	-2.98301	-0.104831	12.8915	14.6784	22.9814	33.0343	11.4231	11.4231
2009	AZ3424810944720090512	-0.876575	-3.30711	7.97099	-11.7108	7.58917	-37.1154	2.87554	12.971	9.30736	3.53008	7.88917	12.4846	21.121	25.3574	7.96412	22.2892	22.2892
2009	AZ3424810944720090512	-0.45523	-2.04999	-5.00331	4.04719	-4.21933	0.7555	4.8391	1.90256	-2.21811	-2.15068	4.09707	12.3131	12.0078	3.41545	12.0442	4.39959	4.39959
2009	AZ3424810944720090512	-0.0322003	-8.92965	-2.67349	-11.7271	5.07155	4.9029	-4.9979	10.5269	13.4515	-5.91456	0.289803	12.1073	-9.03758	4.09139	16.3021	4.0527	4.0527
2009	AZ3424810944720090512	-0.293453	0.156694	1.00011	1.74715	-0.0706447	-2.91814	4.30266	-8.47285	1.47324	0.140702	2.64108	11.5091	8.78337	4.83211	12.3496	4.69455	4.69455
2009	AZ3424810944720090512	-0.314326	-2.98214	-6.22373	2.53841	1.90479	-9.51322	6.78654	-1.65092	5.04568	1.26566	2.82893	9.52843	10.4482	-4.22997	-4.83995	16.8904	16.8904
2009	AZ3424810944720090512	-0.383201	9.24643	-20.4845	-2.97024	3.02976	4.44881	-7.97024	10.5631	6.97262	-6.28452	3.44881	9.18214	11.8679	-1.80833	-1.31917	-7.5131	-7.5131
2009	AZ3424810944720090512	0.32184	4.05645	-2.37155	0.91491	1.59177	-1.91093	-1.79362	7.4164	-4.38703	-0.619844	-2.89656	8.90731	10.4065	8.28223		5.58361	5.58361
2009	AZ3424810944720090512	-0.273926	-0.661333	-10.9013	3.092	1.472	-1.568	0.458667	-0.128	4.33867	1.432	2.46533	8.812	-2.75467	-4.02133		5.832	5.832
2009	AZ3424810944720090512	0.174191	15.4389	-7.93987	2.3616	2.71544	-0.755376	-5.07564	-14.4265	14.1458	-4.89668	-1.56772	8.48971	8.21864	19.3156		13.9109	13.9109
2009	AZ3424810944720090512	0.886248	4.56989	-0.415075	9.86042	2.36631	4.6349	-15.088	11.6914	-4.32934	-5.3143	-7.97623	8.38866	3.52722	6.13104	13.8051	14.1843	14.1843
2009	AZ3424810944720090512	-0.184235	-4.91145	-2.24986	-2.69768	-3.08029	7.04362	1.12551	-6.30348	2.77188	6.64362	1.65812	7.90014	10.1357	-1.57884	33.7506	3.53348	3.53348
2009	AZ3424810944720090512	1.64899	0.087951	1.01447	-5.28941	3.25081	4.02373	1.28491	1.54707	2.53217	6.38918	-14.8409	7.88835	2.31635	1.49113		1.41764	1.41764
2009	AZ3424810944720090512	0.568202	6.97648	3.0843	2.00478	-2.975	1.57419	0.00309973	-1.15323	0.190094	-4.5909	-5.11381	7.12507	9.92426	6.52837		5.62338	5.62338
2009	AZ3424810944720090512	-1.03604		5.629	3.1235	29.0944	6.15647	-14.5194	2.20592	-22.6402	-17.338	8.28834	7.09054	-3.04683	57.662		4.24988	4.24988
2009	AZ3424810944720090512	-0.0310879	1.30066	-5.32894	0.972201	3.48852	-11.4031	2.35361	0.84203	3.22287	4.27239	0.279791	6.1388	6.84431	4.57638		9.20484	9.20484
2009	AZ3424810944720090512	-1.13457	0.816667	-0.855556	8.54444	-4.71667	-21.7	-7.42778	4.26111	5.87222	4.99444	10.2111	6.1	-10.6056	8.6	8.80103	-1.5	-1.5
2009	AZ3424810944720090512	0.106497	2.8578	2.66699	6.64608	4.78835	-2.14033	3.60239	-0.597013	-16.078	-0.787827	-0.958476	6.00082	0.282375	1.68118		2.24615	2.24615
2009	AZ3424810944720090512	-0.0872391	-4.72394	-5.05727	2.25182	-2.9997	-1.40576	3.45182	-1.46333	13.3579	-4.19667	0.785152	5.75182	8.24879	1.38818	0.277891	5.79424	5.79424
2009	AZ3424810944720090512	-0.174622	-0.506249	-3.9559	4.09734	-0.587579	1.29627	-1.65854	0.1838	-0.736814	0.296072	1.5716	5.50498	-1.01072	0.668031		0.860699	0.860699
2009	AZ3424810944720090512	-0.759959	-7.64103	-10.5843	6.31615	10.1681	-3.50996	-12.0956	2.16858	2.90516	5.43328	6.83963	5.47276	12.2597	11.5326	4.83339	13.0744	13.0744
2009	AZ3424810944720090512	0.0318949	7.82209	3.52663	-5.171	-2.55977	2.28935	3.44236	4.39159	-2.09028	-11.3639	-0.287055	5.01886	5.90515	7.56197		6.2397	6.2397
2009	AZ3424810944720090512	-1.12485	-4.73394	3.37632	2.52399	2.12676	-7.34816	-6.59143	-4.47047	6.45629	-1.46299	10.1236	4.81443	-1.86162	-0.763991		-2.90266	-2.90266
2009	AZ3424810944720090512	-0.125617	8.84948	-11.2265	-1.17195	15.828	-8.56203	3.01237	-7.44568	-2.15297	1.73864	1.13056	4.76314	3.72149	5.58677	12.5722	11.4839	11.4839
2009	AZ3424810944720090512	1.42546	-1.16772	5.26085	-1.32646	-1.33704	1.63651	1.31376	6.57831	0.303175	1.56772	-12.8291	4.27672	8.58889	4.44603		2.29259	2.29259
2009	AZ3424810944720090512	-0.338785	2.94078	-0.642112	-4.46564	16.5491	1.3873	-1.1127	0.578476	-6.59799	-11.6862	3.04906	4.24024	-5.74505	-1.43623		-0.289171	-0.289171
2009	AZ3424810944720090512	-0.277778	4.33818	4.70545	-2.42364	6.19636	-0.727273	1.63455	-2.41636	4.43091	-18.2382	2.5	4.02182	8.21818	6.32364	14.6664	1.86545	1.86545
2009	AZ3424810944720090512	-0.574158	3.36187	9.47298	7.46288	1.33662	3.51843	-14.8048	4.4048	10.3896	-30.3098	5.16742	3.9654	3.63965	4.12449	4.36236	4.4149	4.4149
2009	AZ3424810944720090512	2.23663	3.51644	-14.3407	4.97099	9.44826	0.916979	3.01644	9.02943	2.39306	1.17878	-20.1297	3.85735	2.78267	14.6203	45.0841	-1.11343	-1.11343
2009	AZ3424810944720090512	0.781412	2.1411	4.39356	-7.42783	7.13021	0.502217	-4.69153	2.12499	0.670654	2.18934	-7.03271	3.77311	4.90573	2.22169	2.40837	2.31414	2.31414
2009	AZ3424810944720090512	0.537979	-1.96449	-1.5056	-0.735576	0.288794	0.97864	3.07098	-7.80532	13.0284	-0.514007	-4.84181	3.75683	-7.9799	-0.136906	11.4031	-3.15214	-3.15214
2009	AZ3424810944720090512	0.850308	2.096	-0.228912	-2.81611	1.28267	8.82618	-2.60049	-0.0197893	4.44232	-3.32909	-7.65277	3.57004	25.0439	-2.70453		3.42389	3.42389
2009	AZ3424810944720090512	0.734398	-3.46797	3.63224	-1.52244	14.0462	10.5974	-0.624837	-27.0911	-3.60087	14.641	-6.60959	3.51678	-4.00828	4.21394	5.74073	1.00261	1.00261
2009	AZ3424810944720090512	1.79854	2.93086	-2.89058	10.4316	-0.64303	1.47026	-0.926014	4.84625	-1.78009	2.74765	-16.1869	3.4642	2.36513	7.04531		3.79054	3.79054
2009	AZ3424810944720090512	0.00632516	3.08377	-8.11537	-0.530952	-1.26472	1.49719	14.6292	-1.7474	-9.5526	2.05779	-0.0569264	3.38463	1.12273	4.57944		-10.6219	-10.6219
2009	AZ3424810944720090512	0.328713	1.49904	-6.80839	2.17136	-1.00667	0.879153	7.02575	-1.65639	0.244162	0.610399	-2.95842	3.31623	2.18756	-12.1578	-0.044612	1.10702	1.10702
2009	AZ3424810944720090512	-0.503786	-9.31912	1.8266	-3.4383	2.60937	-0.795287	-5.85	-7.04231	-4.04231	21.5173	4.53407	3.29735	-9.03581	4.54057		-9.23949	-9.23949
2009	AZ3424810944720090512	0.363831	4.9062	1.33068	-9.50741	2.71314	3.11405	-0.784208	-1.92994	12.6688	-9.23681	-3.27448	3.18457	1.05679	0.0192553		4.31172	4.31172
2009	AZ3424810944720090512	-0.453279	0.164563	-1.80146	3.13427	0.175049	-0.564369	-5.69602	-1.98903	-2.87971	5.37718	4.07951	2.40456	-0.294854	2.70942		12.1281	12.1281
2009	AZ3424810944720090512	-0.594444	-14.15	-7.75	3.05	5.15	3.75	-1.95	14.45	-4.35	-3.55	5.35	2.25	3.95	-3.35	-8.4162	12.25	12.25
2009	AZ3424810944720090512	-0.137801	-0.489394	6.65746	1.99079	-1.6514	-0.418298	-15.3507	1.42086	16.6295	-10.029	1.24021	2.14464	-0.925291	-8.09312		-2.39033	-2.39033
2009	AZ3424810944720090512	-0.887899	2.41014	-2.19139	-3.54938	-10.2	3.6258	9.60105	-11.3132	9.34955	-5.72361	7.99109	2.09406	-11.9981	3.06011		-8.52752	-8.52752
2009	AZ3424810944720090512	-0.0313015	1.93993	-2.41409	-1.23017	-0.645909	-0.196608	-1.16024	0.503566	4.10287	-1.18105	0.281713	2.05811	-0.0273776	-4.96601	38.7994	-0.957448	-0.957448
2009	AZ3424810944720090512	0.0555556	-4.16667	7.14286	9.29762	-11.2619	-2.9881	-1.2381	-4.72619	-2.32143	10.7619	-0.5	1.89286	-14.5476	4.58333		-3.35714	-3.35714
2009	AZ3424810944720090512	-0.562222	-16.4127	-2.15818	-0.194545	-30.5945	-7.09455	11.5418	6.20545	34.0782	-0.430909	5.06	1.24182	-8.84	36.5327	-10.3884	-6.43091	-6.43091
2009	AZ3424810944720090512	-0.300045	-3.42078	-2.76737	6.36921	-3.30482	0.883237	0.485141	3.36643	-2.98044	-1.33102	2.70041	1.17829	0.852484	-1.21247		5.08157	5.08157
2009	AZ3424810944720090512	0.0451901	12.5132	7.52406	-5.1221	-2.91339	-1.32979	-3.6221	-9.19902	2.13944	0.416366	-0.406711	1.06932	-11.1913	-11.0375	8.98233	-4.84517	-4.84517
2009	AZ3424810944720090512	-0.954892	3.30378	2.93039	5.45344	-1.82245	1.27808	-15.1936	0.280348	-4.26765	-0.556387	8.59403	0.924339	0.726304	2.05132		7.12011	7.12011
2009	AZ3424810944720090512	-0.0446663	0.934107	1.70097	-7.28662	4.52855	-13.2831	-1.57345	1.91171	11.7161	0.949757	0.401997	0.708257	0.693956	0.383648		7.81241	7.81241
2009	AZ3424810944720090512	-0.405965	-5.35684	1.62912	2.05719	-0.834035	-4.66211	-1.39895	1.7414	4.75895	-1.58842	3.65368	0.569474	-8.75684	4.33088		3.04316	3.04316
2009	AZ3424810944720090512	-0.587205	4.7697	-9.13939	-1.59394	7.37576	-3.89697	0.133333	-0.230303	-5.68485	2.98182	5.28485	0.557576	12.7394	0.0727273		-2.13939	-2.13939
2009	AZ3424810944720090512	-0.244017	-7.49615	3.82436	-2.20128	7.35	-2.02179	7.00385	-3.52179	5.38846	-10.5218	2.19615	0.478205	0.00384615	-0.137179	10.572	10.2731	10.2731
2009	AZ3424810944720090512	0.791111	9.18	-7.02	21.58	-17.07	6.73	-2.12	15.68	-22.02	2.18	-7.12	0.38	41.18	-38.02	20.5733	-4.02	-4.02
2009	AZ3424810944720090512	0.543851	-0.91978	0.334537	8.82433	-3.01476	0.734066	0.235636	-1.14898	-0.386028	0.235636	-4.89466	0.00643642	-0.491209	-2.98179		-9.83265	-9.83265
2009	AZ3424810944720090512	-0.462573	2.85675	-0.894975	9.06069	-6.88512	0.837044	-3.96591	0.827192	-2.55015	-3.44867	4.16315	-0.164926	4.21833	-1.35409	13.2259	9.84985	9.84985
2009	AZ3424810944720090512	-1.37936		1.31395	4.17442	-1.87209	0.860465	-4.77907	9.68605	-21.6047	1.18605	11.0349	-0.255814	7.12791	-0.895349	6.40407	-5.36047	-5.36047
2009	AZ3424810944720090512	-0.549339	2.8131	-1.21071	2.09881	4.18214	-5.65119	-1.21071	1.01548	-5.78214	-1.19881	4.94405	-0.413095	-3.28214	-3.28214		1.67024	1.67024
2009	AZ3424810944720090512	-0.293931	3.35785	-2.22732	-1.60204	10.2214	-2.21836	-6.59487	-2.32728	-1.35148	0.0967492	2.64538	-0.465331	9.13843	3.64583	-3.9127	6.56291	6.56291
2009	AZ3424810944720090512	-0.127501	-3.53831	2.58333	1.58573	2.37404	-3.13362	-1.86542	0.492816	-0.163314	0.517241	1.14751	-0.512452	-2.82902	-7.18295		0.646552	0.646552
2009	AZ3424810944720090512	0.630736	0.680548	1.68545	7.8236	2.21976	-4.46985	1.63108	0.85078	0.749844	-5.49459	-5.67663	-0.991243	1.64356	1.19169		-0.577919	-0.577919
2009	AZ3424810944720090512	1.23351	5.55262	3.86493	-1.57507	-4.48185	-6.78675	2.02905	7.3324	3.79247	1.37376	-11.1016	-1.36002	3.81745	8.70192	14.1459	-3.39673	-3.39673
2009	AZ3424810944720090512	-0.270452	-1.13736	-0.510989	0.434066	-1.24725	1.62088	-6.53297	-1.42308	6.65934	-0.296703	2.43407	-1.56044	2.75275	3.76374	14.7706	0.730769	0.730769
2009	AZ3424810944720090512	-0.416516	-1.78791	-2.74162	-3.58496	-4.63866	0.606064	11.8651	-1.95046	0.190467	-1.7067	3.74865	-1.56743	-5.93873	-3.33003		6.07494	6.07494
2009	AZ3424810944720090512	0.0630333	2.00204	-1.19504	2.92321	1.90277	-0.684088	-4.7527	-1.28117	-0.605255	2.25752	-0.567299	-1.76	0.613723	-1.42861		-1.52934	-1.52934
2009	AZ3424810944720090512	0.213415	1.74665	9.70426	0.269261	-4.45074	0.509261	-2.01574	-5.91574	-1.65574	3.72926	-1.92074	-1.84574	1.78926	2.70426	15.9564	-36.7707	-36.7707
2009	AZ3424810944720090512	0.194817	-0.794987	2.92421	-0.909261	2.3554	8.95862	-2.70025	-3.57196	-1.66372	-2.84469	-1.75336	-1.88037	-0.738912	0.271283	-9.66404	-1.33025	-1.33025
2009	AZ3424810944720090512	-0.170016	-0.485998	-2.52654	5.08945	-1.03517	-11.6455	6.55604	-2.03893	2.11141	2.44512	1.53014	-2.09223	1.57669	5.44812		3.4577	3.4577
2009	AZ3424810944720090512	-0.45914	-2.2871	22.8097	-21.9323	4.22903	-9.38387	-5.22258	-11.2226	28.9387	-10.0613	4.13226	-2.25484	-9.93226	-16.771	-12.6326	-15.5452	-15.5452
2009	AZ3424810944720090512	0.625659	-1.86637	4.45201	9.7733	-4.92601	-3.27686	-1.67159	0.784836	-2.19564	4.55727	-5.63093	-2.34707	-1.69133	-6.08218		-1.91717	-1.91717
2009	AZ3424810944720090512	-2.13289	-0.388052	-14.4357	-4.19374	-2.34158	-1.97599	-19.7099	20.4379	-3.94105	7.35196	19.196	-2.40072	0.325082	-2.28513	-1.59869	-2.79589	-2.79589
2009	AZ3424810944720090512	0.681793	3.97774	6.84619	-0.567953	-3.61593	2.27043	-0.403811	3.01033	1.06841	-6.44927	-6.13613	-3.11593	4.81084	-7.83058	-1.75201	0.982552	0.982552
2009	AZ3424810944720090512	1.56811	6.01197	-13.9523	-5.59517	6.06554	-2.70231	-0.095172	7.88697	2.67798	13.8155	-14.113	-3.2916	-8.50589	10.2798	3.46411	11.0655	11.0655
2009	AZ3424810944720090512	1.01996	-3.01414	7.22263	9.32671	-1.67105	-2.90603	-2.70545	2.16991	-1.79033	2.5474	-9.17965	-4.38872	-2.94735	1.91081		-3.1457	-3.1457
2009	AZ3424810944720090512	0.399288	3.31419	10.3711	-3.58443	-0.760693	2.6	-5.54977	-3.69791	-1.46965	2.37077	-3.59359	-4.51282	4.04016	3.36717		0.684042	0.684042
2009	AZ3424810944720090512	-0.111747	3.32435	-0.732837	-10.4025	2.98006	3.08644	2.14776	0.765035	1.58096	-3.75495	1.00572	-4.8672	12.4338	18.092	20.1294	9.8613	9.8613
2009	AZ3424810944720090512	0.378472		-2.02778	25.9722	-3.02778	-3.52778	-3.02778	-3.02778	-3.02778	-5.27778	-3.02778	-5.02778	-5.27778	15.7222	8.00859	-3.02778	-3.02778
2009	AZ3424810944720090512	0.734268	-10.2841	3.75853	21.6589	-8.74781	-2.73571	-2.91025	-6.75933	2.12488	10.5033	-6.60841	-5.53007	-9.42005	-7.74781	-6.97211	-7.33767	-7.33767
2009	AZ3424810944720090512	1.50354	-46.8582	35.2746	-4.49963	8.24231	0.468114	12.1133	5.82295	4.56489	-1.5964	-13.5319	-5.5964	7.27457	-2.85447	-6.77283	3.79069	3.79069
2009	AZ3424810944720090512	-0.102324	1.77905	-7.53725	-4.68311	-2.11213	-6.12849	-2.21984	8.25315	0.175364	11.5523	0.920917	-5.74756	7.00694	-7.49553	15.8018	1.78219	1.78219
2009	AZ3424810944720090512	0.180952	0.942857	5.75238	5.8	-6.53333	-10.3905	4.41905	3.99048	-2.67619	0.32381	-1.62857	-6.81905	-18.6762	-5.53333	5.51762	15.0381	15.0381
2009	AZ3424810944720090512	-0.0719022	4.13304	-2.49003	-3.2167	6.36877	0.192996	-1.5416	1.36143	-8.1066	2.65156	0.64712	-7.27059	-4.66715	1.90422	8.30468	-5.84602	-5.84602
2009	AZ3424810944720090512	0.8675	4.06483	8.77115	-2.23689	-8.08591	6.40088	1.82454	-3.28052	2.64313	-2.29372	-7.8075	-7.58649	4.26713	7.47321		1.03349	1.03349
2009	AZ3424810944720090512	-1.0848	-4.2478	3.95	-1.03352	-10.9621	13.5819	3.86758	-5.9511	-1.75879	-7.20934	9.76319	-7.96758	-1.20385	-4.19286		-6.80275	-6.80275
2009	AZ3424810944720090512	-0.179115	0.45116	0.523243	-5.53567	-4.88854	12.8905	-0.844573	2.18732	-2.29773	-4.09773	1.61204	-8.00521	-6.51871	3.15887	12.132	-3.72676	-3.72676
2009	AZ3424810944720090512	1.26786		-8.375	-9.625	64.125	-0.875	-15.625		-10.375	-10.375	-8.875	-10.375	-11.125	1.125		-9.875	-9.875
2009	AZ3424810944720090512	1.01756	19.8658	14.2021	-28.8753	4.07411	8.08601	-10.3426	-0.446726	7.40744	-4.8128	-9.15804	-11.6432	15.7616	8.8003		17.1902	17.1902
2009	AZ3424810944720090512	-0.768519	7.59074	-2.09444	5.52778	7.02407	-18.9426	-9.12037	-6.92778	5.17593	4.85	6.91667	-15.3796	-0.642593	23.087		12.0463	12.0463
2009	AZ3424810944720090512	-1.30172	-4.28455	-7.73909	-3.28455	-3.01182	-4.28455	21.0155	-4.28455	-3.10273	-2.73909	11.7155	-21.1936	12.7155	13.8064	3.88965	-3.01182	-3.01182
2009	AZ3424810944720090512	-1.07374	-12.3889	12.0058	-13.4416	8.41105	-7.62579	18.8584	-7.38895	-9.22053	1.12684	9.66368	-31.3574	12.9111	-1.86263	-4.94407	2.15316	2.15316
2010	AZ3592410919820100902	-0.291883	-17.0574	21.6093	-4.6645	0.609307	0.537879	-2.56926	-26.4978	23.0379	-0.462121	2.91883	47.8593	-13.4026		17.2641	17.2641
2010	AZ3592410919820100902	1.44546	11.7239	23.1262	-30.9437	-7.34752	21.0247	-9.91143	29.6713	-9.26482	-15.0693	-13.0092	35.3367	14.4027		24.9833	24.9833
2010	AZ3592410919820100902	-1.14761	-29.9713	5.60766	6.08134	-10.366	1.1866	2.23923	-7.02392	11.6603	3.66029	11.4761	30.134	16.0287	4.70457	7.89713	7.89713
2010	AZ3592410919820100902	-0.474568	-1.92054	8.89208	6.03352	-3.4354	-15.4368	2.28554	0.697932	1.49455	-2.91198	4.74568	23.1959	4.62834	4.29045	10.2207	10.2207
2010	AZ3592410919820100902	-1.05509	7.32214	10.9616	-9.91473	5.66848	10.2962	4.38254	-22.8295	-0.217561	0.501762	10.5509	20.6235	33.6207	3.28967	19.2163	19.2163
2010	AZ3592410919820100902	0.510083	0.452102	7.4794	14.2631	-1.57933	5.12704	2.67791	-9.98338	-1.47883	-1.33739	-5.10083	18.553	1.32886	-1.81035	1.38055	1.38055
2010	AZ3592410919820100902	0.334216	-10.2568	15.0344	-21.164	6.38767	-13.3757	13.9998	6.03952	-8.74294	4.38728	-3.34216	17.6302	12.1565	3.02894	20.4614	20.4614
2010	AZ3592410919820100902	-0.407327	16.9794	-1.65756	-6.21901	-4.35446	7.08925	-2.21213	6.41693	-3.78956	-15.6588	4.07327	15.533	24.2822	9.50813	4.6566	4.6566
2010	AZ3592410919820100902	0.614375	9.17471	-3.8136	-0.00346395	-4.87162	1.47651	1.65945	0.544057	-2.89651	4.85581	-6.14375	15.134	-18.4895		3.73371	3.73371
2010	AZ3592410919820100902	-1.57326	6.37812	1.97188	3.53437	-2.46563	1.69063	7.65937	-43.3094	8.47188	1.90938	14.1594	13.8469	-5.68438		17.2219	17.2219
2010	AZ3592410919820100902	0.221593	-10.9979	-6.60546	19.4934	-4.88163	8.87128	6.505	-8.74209	3.47884	-9.02988	-2.21593	13.1998	-4.13744		-15.3555	-15.3555
2010	AZ3592410919820100902	-0.261364	-4.4912	6.57331	1.26686	7.7467	13.7427	-1.29362	-20.3944	-0.0718475	-12.346	2.61364	11.0773	2.39993		-0.188783	-0.188783
2010	AZ3592410919820100902	-0.817264	-1.37601	2.30734	-1.01317	-12.3251	1.83439	1.39076	1.28785	1.63242	0.341412	8.17264	10.4779	3.26677	18.0078	0.294345	0.294345
2010	AZ3592410919820100902	-0.529376	2.24091	-8.29578	0.177227	6.381	-0.504379	-3.66265	-1.55395	2.24577	-2.02166	5.29376	10.2591	5.05126	27.5239	7.64758	7.64758
2010	AZ3592410919820100902	0.349726	2.39481	0.974699	5.07311	-2.64964	-1.46763	-7.88985	-8.12689	7.82867	-4.94911	-3.49726	9.40539	23.2678		9.82443	9.82443
2010	AZ3592410919820100902	-1.11954	9.05524	6.16439	-7.76777	9.99035	-6.96246	2.80893	5.61571	-23.2353	-8.29874	11.1954	9.35908	-4.77957		0.845803	0.845803
2010	AZ3592410919820100902	0.111788	-4.29237	6.43016	-1.72008	-0.223318	-1.74418	-0.596983	-3.67122	6.19222	3.63952	-1.11788	9.14024	-3.518	-9.21713	3.95594	3.95594
2010	AZ3592410919820100902	-0.08438	-1.16145	-2.53617	4.92946	-4.93437	2.26626	0.765973	8.03794	-4.00828	-6.05641	0.8438	9.08769	15.4172		9.58521	9.58521
2010	AZ3592410919820100902	-0.00526746	-13.2622	6.00201	-0.656041	-8.19628	11.3606	-15.5099	11.8389	0.210311	5.77417	0.0526746	8.82659	18.4462	9.60455	9.5178	9.5178
2010	AZ3592410919820100902	0.0440047	-3.8555	2.25248	2.48736	-1.41177	0.267757	-2.7944	-0.393012	3.5474	-0.492981	-0.440047	8.11924	17.1418		8.47949	8.47949
2010	AZ3592410919820100902	-0.414088	5.58063	7.3523	-1.20584	0.668364	2.96858	-34.8898	7.61128	4.57957	0.403037	4.14088	7.85653	12.6493	0.234025	7.23919	7.23919
2010	AZ3592410919820100902	-0.0594322	-4.59352	-1.48455	12.6958	0.2952	-9.06744	5.90417	4.43001	-9.01848	0.251095	0.594322	6.72257	10.1672		6.46561	6.46561
2010	AZ3592410919820100902	-0.131998	3.15331	-1.37446	-5.87446	-1.74946	-4.54113	-5.83974	3.56998	7.33387	-2.18696	1.31998	6.04915	7.68804	4.72609	-0.0689077	-0.0689077
2010	AZ3592410919820100902	-0.181921	1.78672	4.20588	1.44929	-0.626694	-1.79612	0.513715	1.35483	-7.69211	3.59779	1.81921	5.38383	5.97277	8.35296	8.30494	8.30494
2010	AZ3592410919820100902	-0.811025	-10.0651	4.01421	-12.8227	4.33358	-3.15595	4.62426	2.7709	4.95008	-7.75182	8.11025	5.22014	6.64521	11.3839	5.77219	5.77219
2010	AZ3592410919820100902	-0.344091	-13.5091	0.340909	-3.05909	0.590909	9.84091	-6.05909	2.49091	3.54091	-1.35909	3.44091	4.99091	0.540909	-8.65354	-8.30909	-8.30909
2010	AZ3592410919820100902	0.0415759	-4.32098	-17.9996	-6.299	-6.93774	-4.38087	-5.3512	4.0032	19.5568	23.973	-0.415759	4.96474	-7.83197	-12.8921	-0.228946	-0.228946
2010	AZ3592410919820100902	-0.298137	-1.39269	1.75581	-9.24231	6.48889	0.248291	3.67686	-10.3758	-0.809979	1.75769	2.98137	4.94942	-7.02051		3.8404	3.8404
2010	AZ3592410919820100902	0.583093	18.2898	-1.96618	-3.56771	-6.12442	-3.96503	3.50738	2.03957	3.43842	-1.21101	-5.83093	4.87214	-6.85852	40.6136	5.25221	5.25221
2010	AZ3592410919820100902	1.08705	7.00297	0.933697	5.20077	12.2229	-51.9458	9.07326	10.9307	2.47988	2.19474	-10.8705	4.52506	0.757994	33.2509	-10.735	-10.735
2010	AZ3592410919820100902	-0.343634	1.70666	-3.19433	5.38829	1.15412	4.23203	4.65098	-0.681757	-2.44961	-13.3843	3.43634	4.19745	16.9958		4.62471	4.62471
2010	AZ3592410919820100902	-0.431207	1.27691	2.58601	-4.66461	-7.29792	-6.13045	4.03081	6.7526	-3.48326	-0.0988288	4.31207	3.7927	10.3994	12.133	5.39053	5.39053
2010	AZ3592410919820100902	1.08594	3.51369	1.86596	10.0137	8.9152	-12.9825	2.5099	10.7826	-0.141615	-10.0393	-10.8594	3.58566	2.39248		-11.9749	-11.9749
2010	AZ3592410919820100902	-0.316625	-10.2016	-0.725927	-8.9754	16.94	0.946377	2.7709	-1.73861	-1.542	-2.23333	3.16625	3.23602	2.07323	26.0831	-3.81261	-3.81261
2010	AZ3592410919820100902	0.00866453	0.693735	0.783189	-2.74461	1.28294	1.09488	0.89456	-0.0110778	-0.549698	-2.18508	-0.0866453	3.19421	1.23018	28.6935	-1.36599	-1.36599
2010	AZ3592410919820100902	-0.397701	4.89741	-2.20375	6.14948	-3.80077	-3.30574	7.89243	9.69177	-4.63825	-20.5935	3.97701	3.14202	5.76391	13.9452	11.2291	11.2291
2010	AZ3592410919820100902	-0.181585	5.27739	-8.72902	-8.07517	1.21329	7.57226	3.82226	5.84149	-11.9983	3.23252	1.81585	2.44406	-5.45979	6.659	0.912005	0.912005
2010	AZ3592410919820100902	0.243163	6.01943	14.1266	11.9671	-11.0401	10.7218	-3.99247	12.5909	-21.4925	-6.77819	-2.43163	2.34086	9.00753	-18.2088	0.471813	0.471813
2010	AZ3592410919820100902	-0.725029	1.42172	1.77029	-1.80685	-4.72685	1.56457	3.10743	1.07886	-9.664	-0.183998	7.25029	2.10743	1.92457	16.7524	4.07315	4.07315
2010	AZ3592410919820100902	-0.882628	5.43721	-2.72182	-3.76143	-7.60609	-4.34576	-5.05713	6.33902	-2.05742	0.451356	8.82628	2.00936	3.1466		-1.50082	-1.50082
2010	AZ3592410919820100902	0.444192	-0.993506	8.59776	0.395382	1.13348	-0.977633	-7.78716	-8.95779	12.3557	-0.600649	-4.44192	2.00253	-1.00541	-2.1054	-1.00541	-1.00541
2010	AZ3592410919820100902	-1.29542	-19.9371	4.64259	16.0049	-8.169	-12.6038	-0.103785	-3.83567	8.50491	1.02665	12.9542	1.73679	-2.25596		-6.9661	-6.9661
2010	AZ3592410919820100902	1.3411	4.22454	-1.38242	3.18853	-5.29053	0.215713	14.9942	-12.1919	-0.685892	9.83015	-13.411	1.67008	1.64147	33.3452	-4.81379	-4.81379
2010	AZ3592410919820100902	-0.150649	2.40736	-5.81894	4.88333	-5.94275	-1.71228	1.40119	-2.42532	1.24621	1.20271	1.50649	1.53247	-0.0661797	33.2456	-1.71207	-1.71207
2010	AZ3592410919820100902	0.0508855	-4.89847	4.71192	28.686	-9.46989	4.75089	-9.79457	-0.327037	0.244392	-8.01535	-0.508855	1.53011	-15.8284		7.9327	7.9327
2010	AZ3592410919820100902	-0.601818	-12.9318	-14.9318	-8.18182	0.618182	-2.38182	11.2682	11.6182	12.1182	2.51818	6.01818	1.41818	-15.6818		-2.28182	-2.28182
2010	AZ3592410919820100902	-0.0586777	-2.77686	0.0312213	0.0918274	17.3747	-4.96878	-7.86777	2.03122	-0.716253	-2.96878	0.586777	1.38476	-0.564738		2.7686	2.7686
2010	AZ3592410919820100902	-0.548691	-6.17218	-7.33884	32.5475	-6.52824	-2.30854	-13.0737	-2.74793	-0.679752	-4.97521	5.48691	1.16873	-1.74036		-4.27824	-4.27824
2010	AZ3592410919820100902	0.458927	-1.55517	-2.02998	-0.551608	1.32269	13.5604	-2.5628	-1.37451	-11.0717	-1.49054	-4.58927	1.11608	1.41124		-1.4768	-1.4768
2010	AZ3592410919820100902	-0.176271	1.64407	8.26271	1.11017	-1.29661	-2.58475	-1.38136	7.57627	-5.34746	-12.8475	1.76271	0.516949	1.40678		-1.90678	-1.90678
2010	AZ3592410919820100902	-0.158491	-3.52433	1.45338	1.52866	-2.36319	-2.22787	-0.302322	-1.01482	-0.30667	1.47974	1.58491	0.463439	4.34713		0.761808	0.761808
2010	AZ3592410919820100902	-0.33621	20.8486	4.18016	-3.4883	-4.96	3.77315	6.90927	1.15186	-6.56378	3.32976	3.3621	0.242154	-5.14194		13.9012	13.9012
2010	AZ3592410919820100902	-0.474688	0.917339	-0.590576	0.968691	-2.70505	-3.74617	0.907301	-6.34347	6.60074	-2.21548	4.74688	-0.034398	8.60402	4.34889	5.17448	5.17448
2010	AZ3592410919820100902	-0.510228	0.24346	5.1443	2.5077	3.9471	-2.03161	-6.74702	5.95943	-18.5599	3.36503	5.10228	-0.125728	2.76055	5.78408	1.2317	1.2317
2010	AZ3592410919820100902	1.05546	3.25964	-9.98495	0.831792	8.75603	-4.03401	-2.75335	4.4108	3.11787	0.769382	-10.5546	-0.137544	1.25315	7.40745	3.33829	3.33829
2010	AZ3592410919820100902	2.62754	-6.41257	16.2162	-2.43932	-2.51624	1.19613	32.4336	0.376732	-7.01123	-2.1818	-26.2754	-0.369087	4.82054		15.3299	15.3299
2010	AZ3592410919820100902	0.400839	-2.89783	12.1182	-1.77376	-7.14493	-1.05575	-2.08441	8.34321	0.884683	-0.418867	-4.00839	-0.439386	1.03776		-0.87194	-0.87194
2010	AZ3592410919820100902	0.604037	-4.33267	-2.87626	-81.2939	21.4468	22.1618	17.5567	-7.41839	-5.78396	-3.26674	-6.04037	-0.753919	29.7743	-8.53487	11.5805	11.5805
2010	AZ3592410919820100902	-0.987039	9.2021	-7.33937	-13.7394	7.46063	12.046	-16.4662	3.40697	-4.48571	3.15331	9.87039	-0.822295	3.7338	5.17698	7.16795	7.16795
2010	AZ3592410919820100902	0.31881	3.57321	-7.05833	-0.427976	-6.38988	11.3363	-3.89345	3.17024	-5.84464	2.15655	-3.1881	-0.923214	10.6077	-1.52513	3.26429	3.26429
2010	AZ3592410919820100902	-0.0858579	0.594642	0.362934	4.42902	0.49621	-2.33045	-1.67452	-0.0107591	0.333318	-0.459365	0.858579	-1.08219	5.05544	25.3297	-2.95675	-2.95675
2010	AZ3592410919820100902	0.0757576	-0.352814	-2.04329	-0.757576	-5.47186	-0.757576	0.0995671	11.3139	-0.400433	-0.757576	-0.757576	-1.28139	2.74242		-0.757576	-0.757576
2010	AZ3592410919820100902	-0.238312	6.51948	25.0584	3.42208	-4.07792	8.20779	-26	-0.649351	-13.0779	-0.75974	2.38312	-1.92208	4.7013	2.36176	6.77922	6.77922
2010	AZ3592410919820100902	-0.197543	8.62408	-15.2948	4.08354	-0.0786241	18.6781	8.62408	30.8673	-48.4029	-5.78133	1.97543	-2.37592	1.62408	-23.3142	-6.80835	-6.80835
2010	AZ3592410919820100902	-0.382828	-1.19949	-2.72727	-5.31061	-2.75505	10.0598	3.85606	-6.86616	-3.16246	8.22643	3.82828	-2.4032	-4.96801		-2.45875	-2.45875
2010	AZ3592410919820100902	0.0701616	-1.01051	1.78061	-6.23495	5.88949	1.52727	-0.292727	-3.89273	3.05838	1.47394	-0.701616	-3.25939	-12.1149	3.95626	1.36061	1.36061
2010	AZ3592410919820100902	-0.178237	3.82477	-2.54185	1.02176	4.15993	-3.24499	2.76458	-1.34486	-4.5651	1.16677	1.78237	-3.8346	14.361	20.7523	0.889069	0.889069
2010	AZ3592410919820100902	0.125754	-3.46183	3.81876	1.19013	6.36352	1.70652	-1.73295	1.42342	3.03439	-5.89247	-1.25754	-4.0129	-5.92084	-4.10141	-0.669896	-0.669896
2010	AZ3592410919820100902	1.0196	1.60404	-6.75152	-3.86263	-3.01077	21.4263	13.0263	-5.88485	-9.49226	-0.684848	-10.196	-4.02559	5.25589	-0.0842629	-0.684848	-0.684848
2010	AZ3592410919820100902	0.304232	-1.23554	0.645547	-1.77236	-2.04453	1.59906	2.45486	1.1548	0.258222	2.88615	-3.04232	-4.0318	1.40226		7.83998	7.83998
2010	AZ3592410919820100902	-0.0685524	0.652696	-0.154303	5.22737	-11.1529	5.91424	-2.33035	-0.217795	2.13538	-0.232946	0.685524	-4.24665	2.64187		5.28148	5.28148
2010	AZ3592410919820100902	0.12	-2.025	-0.2875	1.5375	-12.6375	-0.5375	-5.2625	-6.3	10.875	17.625	-1.2	-4.6	-5.45	-5.31389	8.825	8.825
2010	AZ3592410919820100902	-0.462088	1.66071	-1.19643	-5.25275	5.23306	-1.76007	4.21474	-2.73306	-2.11951	-4.07372	4.62088	-4.84386	-4.44551		-6.93544	-6.93544
2010	AZ3592410919820100902	-1.7115	-7.5952	-1.96217	-18.4713	-2.74658	11.414	5.95067	1.62039	2.61581	-44.2741	17.115	-7.10896	-30.6511	-3.30162	2.21673	2.21673
2010	AZ3592410919820100902	-0.171287	-4.34218	-2.68498	-4.89444	3.51717	-7.99594	15.9714	4.37395	1.58556	-1.03207	1.71287	-7.94562	-1.3796		-8.71078	-8.71078
2010	AZ3592410919820100902	-1.05909	-2.52448	-14.1399	46.2063	-2.56294	-18.6399	-7.48601	23.514	-12.6783	-8.02448	10.5909	-14.4476	11.3601	27.1459	-15.4476	-15.4476
2010	AZ3592410919820100902	-0.12115	1.13687	-8.15334	1.80299	5.05672	-2.49441	-4.09198	-1.1257	-2.58176	6.52825	1.2115	-16.3098	-9.38828	5.15877	-3.6492	-3.6492
2010	AZ3592410919820100902	-0.957727	11.8523	4.85227	-21.7977	3.85227	6.35227	2.45227	3.65227	-42.9227	1.17727	9.57727	-25.0477	14.6523	17.9088	-8.54773	-8.54773
2010	AZ3592410919820100902	0.0475073	-55.488	-4.54604	-5.49443	-0.933138	-10.2073	2.0346	21.2346	30.9023	4.95396	-0.475073	-29.6944	0.731378		13.8443	13.8443
2010	AZ3592410919820100902	1.14844	-17.0844	12.1727	7.75844	-4.2987	22.7013	5.11558	-3.47013	-12.4416	-4.91299	-11.4844	-49.1558	-3.02727	-8.45902	-3.37013	-3.37013

## Sheet: Figure 3
Id	Year_burned	Year	BC_Conc_ppb	Total_Dust_Conc_ppm	Modeled_albedo	Modeled_PFRFS_W/m2	Measured_albedo	Measured_PFRFS_W/m2	Organic_debris_(g/Kg)	Inorganic_debris_(g/Kg)
CRB_PCF1	2002	15	4.14576	1.20905	0.673869	23.4725	NA	NA	0.0302521	0.017841
CRB_PCF2	2002	15	4.10922	0.559548	0.675964	23.1037	0.469534	52.9719	0.0328767	0.0126449
CRB_PCF3	2002	15	4.14396	0.546261	0.676004	23.0966	0.553314	38.2228	0.0293333	0.00697436
CRB_MVF1	2006	11	5.50194	1.96241	0.670977	23.9815	0.414198	62.7136	0.0731915	0.0705133
CRB_MVF2	2006	11	5.89944	0.345999	0.675313	23.2184	0.480223	51.0903	0.20537	0.460776
CRB_MVF3	2006	11	10.6547	1.14427	0.669677	24.2105	0.55049	38.7199	0.0488095	0.0572344
CRB_BF1	2010	7	14.4469	4.07142	0.660437	25.8372	0.492254	48.9721	0.207018	0.128475
CRB_BF2	2010	7	6.57865	3.65754	0.665847	24.8848	0.605515	29.033	0.354545	0.139744
CRB_BF3	2010	7	7.93144	4.04333	0.664237	25.1681	0.402306	64.8071	0.144444	0.0948718
CRB_HTCF1	2012	5	21.8762	3.53543	0.657723	26.3149	0.295369	83.6329	0.448889	0.14906
CRB_HTCF2	2012	5	36.5754	5.60013	0.64726	28.1569	0.30715	81.5589	1.29062	0.531971
CRB_HTCF3	2012	5	13.8828	3.95258	0.661201	25.7027	0.424117	60.9674	0.615278	0.215598
CRB_ChCF1	2012	5	6.5968	2.63907	0.668492	24.419	0.417494	62.1334	0.06	0.0874359
CRB_ChCF2	2012	5	3.40615	1.64099	0.67334	23.5657	0.443367	57.5785	0.0611111	0.0228632
CRB_ChCF3	2012	5	3.24595	1.37222	0.674242	23.4068	0.374385	69.7225	0.0513514	0.0222453
CRB_WFF1	2013	4	36.1395	14.0119	0.635389	30.2467	0.288872	84.7768	1.03375	0.650288
CRB_WFF2	2013	4	22.3097	10.3951	0.645695	28.4324	0.428554	60.1862	0.377083	0.383814
CRB_WFF3	2013	4	28.2686	16.8523	0.634956	30.323	0.256748	90.4319	0.360563	0.32286
CRB_CCF1	2016	1	74.4318	11.318	0.626431	31.8237	0.234005	94.4358	0.239167	0.074359
CRB_CCF2	2016	1	88.0291	10.9278	0.622565	32.5044	0.218241	97.2111	6.80303	0.376457
CRB_CCF3	2016	1	114.839	5.51429	0.620345	32.8952	0.155715	108.219	0.6976	0.124985

## Sheet: Figure 4
Year	Total %_SSZ_forest_area_impacted_by_PFRFS	Total_daily_PFRFS_modeled	Total_daily_PFRFS_measured
1984	0.152176	NA	NA
1985	0.477026	1.31348	1.48017
1986	0.496281	0.507237	2.48828
1987	3.18949	0.878856	9.96744
1988	5.70257	3.44581	22.5436
1989	0.667712	7.89318	21.3249
1990	0.332303	7.9333	20.1178
1991	0.258389	7.84601	19.182
1992	0.505598	7.77864	19.117
1993	0.266464	7.96221	18.5452
1994	2.46526	7.96297	23.4812
1995	0.414913	9.79617	22.7241
1996	1.52425	9.82113	25.0121
1997	0.221743	10.8182	23.8796
1998	0.472678	10.7015	23.6826
1999	1.32114	10.8488	25.4794
2000	7.097	11.621	40.7925
2001	2.47581	16.9113	42.6294
2002	7.7908	18.0035	55.0725
2003	5.97152	22.002	58.7747
2004	1.07331	22.7669	55.2825
2005	1.95531	22.2999	55.5614
2006	6.29264	22.9762	66.7824
2007	9.90015	27.3096	85.1735
2008	4.14913	34.2207	87.6954
2009	1.52052	36.17	82.307
2010	1.02983	34.843	79.0053
2011	3.63049	34.4907	81.7032
2012	9.6194	35.7856	99.9085
2013	4.25597	42.6648	102.421
2014	3.99571	44.5741	103.969
2015	11.3902	45.8829	117.963
2016	4.28764	50.0395	116.932
2017	11.3176	50.5547	128.73
